# Supplementary material for: Neoadjuvant stereotactic body radiation therapy with durvalumab and oleclumab in ER+HER2− breast cancer: a randomized phase 2 trial
Source: Nat Med. 2026 Jun 25;32(7):2461–72. doi: 10.1038/s41591-026-04453-z (PMC13375581; doi:10.1038/s41591-026-04453-z)
Supplement: Supplementary file 4 — Code for all figures, including Supplementary Figures, with the exception of Fig. 4c,d. [file 41591_2026_4453_MOESM4_ESM.r]

## Libraries----
library(dplyr)
library(stringr)
library(tidyr)
library(RColorBrewer)
library(readxl)
library(ggplot2)
library(forcats)
library(writexl)
library(grid)
library(ggbreak)
library(patchwork)
library(Cairo)
library(gridExtra)
library(cowplot)
library(ggalluvial)
library(scales)
library(epitools)
library(extrafont)


#### FUNCTIONS----
# _FUNCTION BAR GRAPH ----
bar_graph_f = function(data ,endpoint_variable,
                       endpoint_definition, pval=FALSE, ylab,
                       title, letter = "", title.pos.y=NA, margin_val = margin(2.75,0,0.9,0.6, unit="cm")){
  
  #pval: if TRUE: provides P value using chi square under in comparis
  letter_size = 11
  
  size.title = size.title*0.9
  
  # line thickness OR
  lwd = 0.3
  
  # Graphical parameter
  label_y = 0.04 #distance in y direction between text labels under the x axis and the x axis
  nudging = 0.025 # general nudging in y direction
  delta_y =  0.075 # distance between lines comparing bars, and bar graph
  text_y = 0.05 # height of 1 row of text in y axis scale
  
  data_stat = data %>%
    filter(!is.na(Arm)) %>%
    group_by(Arm) %>%
    count(.data[[endpoint_variable]]) %>%
    mutate(n_per_arm = sum(n,na.rm = TRUE)) %>%
    mutate(pCR_perc = n / sum(n)) %>%
    filter(.data[[endpoint_variable]]==endpoint_definition) %>%
    mutate(proportion= n/n_per_arm) %>%
    mutate(CI_low = (proportion - z*sqrt(proportion*(1-proportion)/n_per_arm))) %>%
    mutate(CI_high = (proportion + z*sqrt(proportion*(1-proportion)/n_per_arm))) %>%
    mutate(CI_low = ifelse(CI_low<0,0,CI_low))
  
  data_label = data.frame(
    x=rep(c(0.5,1,2,3),3),
    y=rep(c(-label_y-0.005,-2*label_y-0.005,-3*label_y-0.005),each=4),
    label = c("iSBRT + NACT","+","+","+","durvalumab","-","+","+","oleclumab","-","-","+"),
    hjust = rep(c("right","center","center","center"),3)
  )
  
  OR_label = function(comparator, pval=FALSE) { #comparator = arm to compare against arm 1
    
    a = which(data_stat$Arm=="Arm 1")
    b = which(data_stat$Arm==comparator)
    
    CI_difference_ba = sprintf("%.1f",prop.test(data_stat$n[c(b,a)], data_stat$n_per_arm[c(b,a)], correct=FALSE)$conf.int[c(1,2)]*100)
    
    OR_ba = oddsratio(matrix(c(data_stat$n[b], data_stat$n_per_arm[b]-data_stat$n[b],
                               data_stat$n[a], data_stat$n_per_arm[a]-data_stat$n[a]), 
                             nrow = 2, byrow = TRUE), method = "wald")
    OR_ba_OR = sprintf("%.1f",OR_ba$measure[2,])
    OR_ba_OR = paste0(OR_ba_OR[1]," (", OR_ba_OR[2]," - ",OR_ba_OR[3],")")
    
    OR_label = paste0(
      "Δ ",
      round((data_stat$pCR_perc[b]-data_stat$pCR_perc[a])*100, digits=1),
      "% (",
      CI_difference_ba[1],
      " - ",
      CI_difference_ba[2],
      ")\n OR ",
      OR_ba_OR)
    
    if(pval){
      
      test = which(colnames(OR_ba$p.value)=="chi.square")
      pval_result = sprintf("%.3f",OR_ba$p.value[2,test])
      OR_label = paste0(OR_label,"\n P = ", pval_result)
      
    } # end if
    
    return(OR_label)
    
  } # end of OR_label function
  
  ORlabel12 = OR_label("Arm 2", pval=pval)
  ORlabel13 = OR_label("Arm 3", pval=pval)
  
  nlines_text = ifelse(pval,3,2)
  ypos12 = max(data_stat$pCR_perc[c(1,2)]) + delta_y
  ypos13 = max(ypos12 + text_y*nlines_text + delta_y/2, max(data_stat$pCR_perc + delta_y))
  
  data_lines = data.frame(
    x = c(1,1),
    xend = c(2,3),
    y = c(ypos12, ypos13),
    yend = c(ypos12, ypos13),
    label = c(ORlabel12,ORlabel13),
    xtext = c(1.5,2)
  )
  
  n_lines_title = str_count(title, "\n")
  
  d_OR_title = (nlines_text+1.5+n_lines_title*size.title/size.annotations)*text_y #afstand tussen OR label en titel LET OP: title is aligned down
  
  if(is.na(title.pos.y)){title.pos.y = max(ypos13, ypos12) + d_OR_title}
  
  # if endpoint rate of arm 2 and 3 are identical: only show comparison between arm 3 and 1 and y position of 1 & 2 comparison
  if(data_stat$pCR_perc[2]==data_stat$pCR_perc[3]){
    data_lines$y[2] = data_lines$y[1]
    data_lines$yend[2] = data_lines$yend[1]
    data_lines = data_lines[2,]
    if(is.na(title.pos.y)){title.pos.y = ypos12 + d_OR_title}
  }
  
  bar_plot = 
    ggplot(data_stat,aes(x=Arm,y=pCR_perc,fill=Arm)) +
    geom_col() +
    scale_fill_manual(values = col_s$Standard_colors) +
    scale_x_discrete()+
    scale_y_continuous(labels = scales::percent, expand = c(0,0), limits=c(-0.25,title.pos.y), breaks = c(0,0.1,0.2,0.3,0.4,0.5,0.6))+
    labs(y = ylab, x=element_blank()) + 
    # % pcr label
    geom_text(data=data_stat, aes(x = Arm, y=ifelse(pCR_perc<0.05,pCR_perc+2.3*nudging,pCR_perc+nudging),
                                  label=paste0(round(pCR_perc*100,1),"%")), fontface="bold", size=size.labs)+
    # 95% of pcr% label
    geom_text(data=data_stat,aes(x = Arm, y=ifelse(pCR_perc<0.05,pCR_perc+nudging,pCR_perc-nudging),
                                 label=paste0("(",round(CI_low*100,1)," - ",round(CI_high*100,1),")"),
                                 colour = factor(ifelse(pCR_perc<0.05,"black","white"))),
              size=size.annotations, fontface = "bold")+
    scale_color_manual(values = c("black" = "black", "white" = "white"))+
    
    # x/y label
    geom_text(aes(x= Arm, y = 0.005, label=paste0(n,"/",n_per_arm)), vjust= 0, colour="white",fontface="bold",
              , size=size.annotations)+
    
    # text onder x-axis
    geom_text(data=data_label,aes(x=x,y=y,label=label,hjust=hjust),inherit.aes = FALSE,
              , size=size.labs)+
    
    # OR label
    geom_text(data=data_lines, aes(x=xtext,y=y,label = label), vjust=0, inherit.aes = FALSE, nudge_y = nudging/2
              , size=size.annotations) +
    
    # letter
    geom_text(x=-0.1, y=title.pos.y, hjust = "center", vjust=1, inherit.aes = FALSE, label =letter,
              , size=letter_size/.pt) +
    
    # TITEL
    geom_text(x=2,y=title.pos.y,label=title, size = size.title*0.9, fontface = "bold", vjust=1, hjust="center")+
    
    # segment horizontal
    geom_segment(data=data_lines, aes(x=x,y=y,xend=xend,yend=yend),inherit.aes = FALSE, size=lwd)+
    # small vertical segment left
    geom_segment(data=data_lines, aes(x=x,y=y,xend=x,yend=y-nudging/2),inherit.aes = FALSE, size=lwd)+
    # small vertical segment right
    geom_segment(data=data_lines, aes(x=xend,y=y,xend=xend,yend=y-nudging/2),inherit.aes = FALSE, size=lwd)+
    coord_cartesian(xlim = c(1,3), ylim = c(0, 0.6), clip = "off") +  # Control visible range of axes
    theme_classic() +
    theme(legend.position="none", axis.ticks.x = element_blank(), axis.line.x = element_blank(),
          axis.title.y = element_text(size=size.labs.element),
          axis.text.x.bottom = element_blank(), panel.background = element_blank(), panel.grid.major = element_blank(),
          panel.grid.minor = element_blank(),
          axis.ticks.y = element_line(size = lwd), axis.text.y = element_text(size=size.annotations.element),
          axis.line.y = element_line(size = lwd),
          text = element_text(family="arial"),
          plot.title = element_text(hjust = 0.5), axis.text.x = element_text(colour = "black"),
          plot.margin = margin_val)
  
  print(title.pos.y)
  
  return(list(plot = bar_plot, title.pos.y = title.pos.y))
  
} # end of function


# _FUNCTION FOREST PLOTS ----

# __Function to calculate proportion and 95% CI of proportion for list of variables- ----

# data = dataframe that contains the list of variables defined in var
# var = list of variables
# event_def = event that should be counted

ADC_proportion_CI = function(df, var, event_def){
  
  # Function input (CAVE: this is a function inside the function ADC_proportion)
  calculate_ci <- function(successes, trials, confidence_level = 0.95) {
    # Calculate the proportion 
    p_hat <- successes / trials 
    # Calculate the standard error 
    se <- sqrt((p_hat * (1 - p_hat)) / trials) 
    # Calculate the z-score for the given confidence level 
    z <- qnorm((1 + confidence_level) / 2) 
    # Calculate the confidence interval 
    lower_bound <- p_hat - z * se 
    upper_bound <- p_hat + z * se 
    return(c(p_hat,lower_bound, upper_bound)) 
  } # end function
  
  checkdf = data.frame(var,event_def)
  print("Please check if data is concordant:")
  print(checkdf)
  
  # Count successes (=events) and trials for every variable based on defined endpoint
  successes = as.numeric()
  trials = as.numeric()
  prop = as.numeric()
  CI_lower = as.numeric()
  CI_upper = as.numeric()
  
  for( i in 1:length(var)){
    
    if(is.na(var)[i]){
      successes[i] = NA
      trials[i] = NA
      prop[i] = NA
      CI_lower[i] = NA
      CI_upper[i] = NA
    } else {
      
      #identify column in data
      df_temp = df
      vect = df_temp[[which(colnames(df_temp)==var[i])]]
      # remove rows where variable is NA
      df_temp = df_temp[!is.na(vect),]
      trials[i] = sum(df_temp[[which(colnames(df_temp)==var[i])]]==event_def[i])
      successes[i] = sum(df_temp$pCR_endpoint=="pCR" & df_temp[[which(colnames(df_temp)==var[i])]]==event_def[i])
      res = calculate_ci(successes[i],trials[i])
      prop[i] =  res[1]
      CI_lower[i] = res[2]
      CI_upper[i] = res[3]
    } #end if
  } #end for
  
  CI_df = data.frame(var,event_def,trials,successes,prop, CI_lower, CI_upper)
  
  return(CI_df)
  
} # end of function


# __Function for difference in proportion- ----

diff_proportion = function(df, imp,
                           group1_filter = Arm=="Arm 1", 
                           group2_filter = Arm=="Arm 2" | Arm=="Arm 3"){ #df=data you want to analyse
  
  # Function to calculate the 95% CI of the DIFFERENCE of two proportions
  calculate_diff_ci <- function(successes1, trials1, successes2, trials2, confidence_level = 0.95) {
    # Calculate the proportions
    p1 <- successes1 / trials1
    p2 <- successes2 / trials2
    
    # Calculate the standard errors
    se1 <- sqrt((p1 * (1 - p1)) / trials1)
    se2 <- sqrt((p2 * (1 - p2)) / trials2)
    
    # Calculate the difference in proportions
    diff <- p1 - p2
    
    # Calculate the combined standard error
    se_diff <- sqrt(se1^2 + se2^2)
    
    # Calculate the z-score for the given confidence level
    z <- qnorm((1 + confidence_level) / 2)
    
    # Calculate the confidence interval
    lower_bound <- diff - z * se_diff
    upper_bound <- diff + z * se_diff
    
    # prop difference
    prop_out = p1-p2
    
    return(c(prop_out,lower_bound, upper_bound))
  }
  
  var = imp$var
  event_def = imp$event_def
  
  # Count successes (=events) and trials for every variable based on defined endpoint AND per treatment arm
  successes1 = as.numeric()
  trials1 = as.numeric()
  successes2 = as.numeric()
  trials2 = as.numeric()
  prop = as.numeric()
  CI_lower = as.numeric()
  CI_upper = as.numeric()
  
  # before starting loop calculating variables: check if variables are known in database
  if(sum(var[!is.na(var)] %in% colnames(df))==length(var[!is.na(var)])){
    print("All variables in Forest_variables are recognised for analysis")
  } else{
    stop(paste0("Variable(s) in excel Forest_variables is not recognised in database: ", paste0(var[!(var %in% colnames(df))],collapse = ", ")))
  }
  
  for( i in 1:length(var)){
    
    if(is.na(var[i])){
      
      # hier moet niets gebeuren
      
    } else {
      
      #identify column in df
      df_temp = df
      vect = df_temp[[which(colnames(df_temp)==var[i])]]
      # remove rows where variable is NA
      df_temp = df_temp[!is.na(vect),]
      
      # select correct column
      sel = which(colnames(df_temp)==var[i])
      
      # base formulate conditions
      c1 = df_temp[[sel]]==event_def[i] # condition 1: correct subgroup of variable
      c2 = df_temp$pCR_endpoint=="pCR" # condition 2: endpoint reached
      
      # conditions different between trial1 and trial2
      c3_v = df_temp %>% mutate(c3_v = !!rlang::enquo(group2_filter)) #condition 2: correct treatment arms
      c3_v = c3_v$c3_v
      
      # calculate trials1 and successes1
      trials1[i] = sum(c1&c3_v)
      successes1[i] = sum((c1&c3_v)&c2)
      
      # conditions different between trial1 and trial2
      c3_v = df_temp %>% mutate(c3_v = !!rlang::enquo(group1_filter))
      c3_v = c3_v$c3_v
      
      # calculate trials1 and successes1
      trials2[i] = sum(c1&c3_v)
      successes2[i] = sum((c1&c3_v)&c2)
      
      res = calculate_diff_ci(successes1[i],trials1[i],successes2[i],trials2[i])
      prop[i] =  res[1]
      CI_lower[i] = res[2]
      CI_upper[i] = res[3]
    } # end condition if var is not NA
  }
  
  CI_diff_df = data.frame(var,event_def,prop, CI_lower, CI_upper,imp$format)
  
  # Calculate CI table of proportions for arm 1 and arm2/3 separately
  
  # Arm 1
  df_A1 = df %>%
    filter(!is.na(Arm)) %>%
    filter(!!rlang::enquo(group1_filter))
  
  CI_df_A1 = ADC_proportion_CI(df_A1,var,event_def)
  
  # deftige 95CI kolom maken
  
  CI_df_A1 = CI_df_A1  %>% mutate(CI_interval=ifelse(is.na(prop),NA,
                                                     paste0(successes,"/",trials,"; ",round(prop*100,digits=1),"% (",round(CI_lower*100,digits=1),
                                                            "-",round(CI_upper*100,digits=1),")")))
  
  
  #rename columns
  colnames(CI_df_A1) = paste0(colnames(CI_df_A1),"_A1")
  
  # Arm 2 or Arm 3
  df_A23 = df %>%
    filter(!is.na(Arm)) %>%
    filter(!!rlang::enquo(group2_filter))
  
  CI_df_A23 = ADC_proportion_CI(df_A23,var,event_def)
  
  # deftige 95CI kolom maken
  CI_df_A23 = CI_df_A23  %>% mutate(CI_interval=ifelse(is.na(prop),NA,
                                                       paste0(successes,"/",trials,"; ",round(prop*100,digits=1),"% (",round(CI_lower*100,digits=1),
                                                              "-",round(CI_upper*100,digits=1),")")))
  
  #rename columns
  colnames(CI_df_A23) = paste0(colnames(CI_df_A23),"_A23")
  
  # Add the individual proportions to big substraction table
  CI_diff_final = cbind(CI_diff_df,CI_df_A1)
  CI_diff_final = cbind(CI_diff_final,CI_df_A23)
  
  
  CI_diff_final = CI_diff_final %>%
    rename("iSBRT_only"=CI_interval_A1,
           "iSBRT_IO"=CI_interval_A23,
           "Subgroup"=event_def)
  
  CI_diff_final = CI_diff_final %>%
    select(Subgroup,iSBRT_only,iSBRT_IO, prop, CI_lower, CI_upper,)
  
  return(CI_diff_final)
  
} # end of function

# __Odds Ratio function ----

# Calculate per blocks

OR_function = function(df, filter_var, filter_condition, OR_imp){
  
  # information from database filter is necessary to complete missing observations otherwise results give other database lengths depending on filter
  # filter_condition = conditional vector of length = nrow(df) to filter df. Only TRUE will be kept.
  
  library(epitools)
  
  # assign filter variable
  df = df %>% mutate(filter_var = !!sym(filter_var))
  
  tables_result = list() # store list of dataframes as result
  
  for(i in 1:nrow(OR_imp)){
    
    print(i)
    
    if(is.na(OR_imp$var[i])){
      
      tables_result[[i]] = data.frame(Subgroup=ifelse(is.na(OR_imp$Subgroup[i]),"",OR_imp$Subgroup[i]),
                                      format=OR_imp$format[i])
      
    } else if (!OR_imp$var[i] %in% colnames(df)) {
      
      stop(paste0("Function stopped because this variable was not found in database: ",OR_imp$var[i]))
      
    } else if (is.character(OR_imp$var[i])) { # here we calculate OR
      
      # assign grouping en filter variable to df
      df = df %>% mutate(grouper = !!sym(OR_imp$var[i]))
      
      # calculate possible levels before filtering the database
      l = levels(as.factor(df$grouper))
      
      # filter the database
      df_filtered = df[filter_condition,]
      
      # calculate occurences
      OR_mini_table = df_filtered %>%
        group_by(grouper) %>%
        summarise(n=n(),n_pcr=sum(pCR_endpoint=="pCR"))%>%
        complete(grouper = l, fill = list(n = 0, n_pcr = 0)) %>%
        mutate(n_no_pcr=n-n_pcr)%>%
        select(-n)
      
      # prepare table for OR calculation
      
      OR_mini_table  = OR_mini_table %>%
        arrange(ifelse(grouper == OR_imp$OR_1[i], 0, ifelse(grouper== OR_imp$OR_comp_1[i],1,2))) %>% #put reference on top to calculate OR
        filter(!is.na(grouper))
      
      # only keep levels provided by OR_imp
      # keep = c(OR_imp$OR_1[i],OR_imp$OR_comp[i])
      keep = c(OR_imp$OR_1[i],OR_imp$OR_comp_1[i], OR_imp$OR_comp_2[i])
      # remove rows with 0 observations from keep
      keep = keep[which(!(OR_mini_table$n_pcr == 0 | OR_mini_table$n_no_pcr == 0))]
      # remove NA from keep
      keep = keep [sapply(keep, function(x){!is.na(x)})]
      
      # REAL odds ratio CALCULATION
      
      if (length(keep)<2){ # you need at least two variables for OR
        
        tables_result[[i]] = OR_mini_table
        
      } else {
        
        OR_mini_table_OR  = OR_mini_table %>%
          filter(grouper %in% keep)
        
        OR_mini_table_OR = data.frame(OR_mini_table_OR[c(3,2)], row.names = OR_mini_table_OR[[1]])
        
        OR_mini_table_OR = oddsratio(as.matrix(OR_mini_table_OR))
        # OR_mini_table_OR = oddsratio(as.matrix(OR_mini_table[c(1,3),]))
        
        OR_mini_table_OR = data.frame(OR_mini_table_OR$measure)
        OR_mini_table_OR = cbind(data.frame(Subgroup=rownames(OR_mini_table_OR)),OR_mini_table_OR)
        colnames(OR_mini_table)[which(colnames(OR_mini_table)=="grouper")] = "Subgroup"
        
        OR_mini_table_final = left_join(OR_mini_table,OR_mini_table_OR,by="Subgroup")
        
        OR_mini_table_final = cbind(OR_mini_table_final,
                                    data.frame(format=OR_imp$format[i]))
        
        OR_mini_table_final$lower = ifelse(is.na(OR_mini_table_final$lower)&OR_mini_table_final$estimate==1,
                                           1,OR_mini_table_final$lower)
        
        OR_mini_table_final$upper = ifelse(is.na(OR_mini_table_final$upper)&OR_mini_table_final$estimate==1,
                                           1,OR_mini_table_final$upper)
        
        tables_result[[i]] = OR_mini_table_final
        
      } # end if - else
      
    } # end if-else
    
  } # end for
  
  # Bundle blocks into big dataframe
  
  OR_result = bind_rows(tables_result)
  rownames(OR_result) = NULL
  
  OR_result$estimate = as.numeric(OR_result$estimate)
  OR_result$upper = as.numeric(OR_result$upper)
  OR_result$lower = as.numeric(OR_result$lower)
  
  # Summarise in one column: n/N (%pCR) and select final variables
  OR_result = OR_result %>% 
    mutate(result=ifelse(is.na(n_pcr),"",
                         ifelse(n_pcr+n_no_pcr==0,"0/0; 0%",
                                paste0(n_pcr,"/",n_pcr+n_no_pcr,"; ",round(n_pcr*100/(n_no_pcr+n_pcr),digits=1),"%")))) %>%
    select(Subgroup, format, result, estimate, lower, upper)
  
  return(OR_result)
  
} # end of function


# _FUNCTION LINEAR REGRESSION-----
regression_plot = function(df, v_cont, splitter = NA, scale_col_val=NA, scale_fill_val=NA, xlab, ylab, title,
                           xlim1=NA, xlim2=NA, xpos_text=NA, ypos_text=NA, adj_text=0,
                           x_breaks_man = NA, legend_pos = "none", summary_text = "Yes",
                           under_arrow_L = "decrease", under_arrow_R = "increase",
                           arrow_center = 0, MammaPrint_indication=FALSE, Arrows = FALSE) {
  
  
  library(psych)
  library(ltm)
  
  y_arrow = -0.50
  y_text_arrow = -0.60
  
  df = df %>% mutate(v_cont = !!sym(v_cont)) %>%
    filter(!is.na(v_cont))%>%
    mutate(v_cont = as.numeric(v_cont))%>%
    mutate(pCR_endpoint_binary = fct_recode(pCR_endpoint, "1" = "pCR", "0" = "no pCR"))%>%
    mutate(pCR_endpoint_binary = as.numeric(as.character(pCR_endpoint_binary)))
  
  if(!is.na(splitter)){
    df = df %>% mutate(splitter= !!sym(splitter))
    jitter = geom_jitter(width=0.02, height=0, alpha=0.5) # point color driven by aes() main call
    scale_col_val = scale_col_val
  } else {
    df = df %>% mutate(splitter="one_level") #dummy variable with one level for splitter if not given
    scale_col_val = c("one_level"="blue")
    scale_fill_val = c("one_level"="lightgrey")
    jitter = geom_jitter(width=0.02, height=0, alpha=0.5, color="black")
  }
  
  if(is.na(xlim1)){xlim1=min(df$v_cont)}
  if(is.na(xlim2)){xlim2=max(df$v_cont)}
  
  
  # Fit logistic regression model
  model <- glm(pCR_endpoint_binary ~ v_cont, data = df, family = binomial)
  
  # Format text for annotation
  p_value <- summary(model)$coefficients[2,4]  # Extract p-value for predictor
  # Calculate odds ratio and 95% CI
  odds_ratio <- ifelse(coef(model)[2] > 10, "Not available", exp(coef(model)[2]))  # Exponentiate slope
  ci <- exp(confint(model)[2, ])  # Extract 95% CI for predictor
  
  summary_text <- 
    
    if(summary_text=="Yes"){
      paste0(
        "Odds Ratio (95% CI): \n",
        ifelse(odds_ratio=="Not available","Not available", paste0(round(odds_ratio, 2), " (", round(ci[1], 2), ", ", round(ci[2], 2), ")")),
        "\nP: ", ifelse(p_value<0.001, "<0.001",signif(p_value, 3)))
    } else {
      NA
    }
  
  if ("psych" %in% .packages()) {
    detach("package:psych", unload = TRUE)
  }
  if ("ltm" %in% .packages()) {
    detach("package:ltm", unload = TRUE)
  }
  
  if ("MASS" %in% .packages()) {
    detach("package:MASS", unload = TRUE)
  }
  
  abs_dist = xlim2 - xlim1
  
  print(xlim1)
  print(xlim2)
  
  if(class(x_breaks_man)!="numeric"){
    x_breaks_man=waiver()
    xview1 = xlim1
    xview2 = xlim2
  } else {
    xview1 = min(xlim1,min(x_breaks_man))
    xview2 = max(xlim2,max(x_breaks_man))
  }
  
  if(is.na(xpos_text)){xpos_text=xview1}
  if(is.na(ypos_text)){ypos_text=0.9}
  
  
  p = ggplot(df, aes(x = v_cont, y = pCR_endpoint_binary, color = splitter, fill=splitter)) +
    jitter +
    stat_smooth(method = "glm", method.args = list(family = "binomial"), se = TRUE, level = 0.95)+
    labs(x = xlab, y = ylab, color = NULL, fill = NULL) +
    scale_y_continuous(labels = scales::percent_format(accuracy = 1), expand = c(0, 0.05))+
    scale_x_continuous(expand = c(0, 0.05))+
    scale_fill_manual(values = scale_fill_val)+
    scale_color_manual(values=scale_col_val)+
    # Annotate OR and p-value
    annotate("text", x=xpos_text, y=ypos_text, label=summary_text, hjust=adj_text, size=size.annotations, vjust=1)+
    
    theme(
      text = element_text(family="arial"),
      title = element_text(size = size.title.element),
      axis.title = element_text(size = size.labs.element),
      axis.text = element_text(size = size.labs.element),
      panel.background = element_blank(),  # Remove panel background
      panel.grid.major = element_blank(),  # Remove major grid lines
      panel.grid.minor = element_blank(),  # Remove minor grid lines
      axis.line = element_line(size=0.3),
      axis.ticks = element_line(size=0.3),
      legend.position = legend_pos,
      plot.margin = margin(t = 2, r = r_margin*3, b = 50, l = l_margin*3, unit="pt")
    ) +
    coord_cartesian(clip="off",ylim = c(0,1), xlim=c(xview1,xview2))
  
  # In case of ARROWS
  if (Arrows) {
    p = p + annotate("segment", x = arrow_center-abs_dist*0.025, xend = xview1, y = y_arrow, yend = y_arrow, linewidth = 0.3,
                     arrow = arrow(length = unit(0.15,"cm"))) +
      annotate("segment", x = arrow_center+abs_dist*0.025, xend = xview2, y = y_arrow, yend = y_arrow, linewidth = 0.3,
               arrow = arrow(length=unit(0.15,"cm"))) +
      
      # Add text labels under the arrows
      annotate("text", x = arrow_center-abs_dist*0.0251, y = y_text_arrow, label = under_arrow_L, size = size.annotations, hjust = 1) +
      annotate("text", x = arrow_center+abs_dist*0.025, y = y_text_arrow, label = under_arrow_R, size = size.annotations, hjust = 0)
  }
  
  # In case of annotation for MammaPrint
  if (MammaPrint_indication) {
    yMPmax = -0.055 # bovenkant box
    yMPmin = yMPmax - 0.05 # onderkant box
    yMPtext = (yMPmax + yMPmin)/2
    
    # Add colored boxes under the plot
    p = p + annotate("rect", xmin = -1, xmax = -0.56, ymin = yMPmin, ymax = yMPmax, fill = "#d73027", alpha = 0.3) +
      annotate("rect", xmin = -0.56, xmax = 0, ymin = yMPmin, ymax = yMPmax, fill = "#fc8d59", alpha = 0.3) +
      annotate("rect", xmin = 0, xmax = 0.355, ymin = yMPmin, ymax = yMPmax, fill = "#fee08b", alpha = 0.3) +
      annotate("rect", xmin = 0.355, xmax = 0.7, ymin = yMPmin, ymax = yMPmax, fill = "#1a9850", alpha = 0.3) +
      # Add labels to the boxes
      annotate("text", x = -0.78, y = yMPtext, label = "MP2 (Ultra-High)", size = size.annotations) +
      annotate("text", x = -0.28, y = yMPtext, label = "MP1 (High)", size = size.annotations) +
      annotate("text", x = 0.18, y = yMPtext, label = "MP Low", size = size.annotations) +
      annotate("text", x = (0.355 + 0.7)/2, y = yMPtext, label = "MP Ultra-Low", size = size.annotations)+
      # Add numbers under the boxes
      annotate("text", x = -1, y = yMPmin, label = "-1", size = size.annotations, vjust=2) +
      annotate("text", x = -0.56, y = yMPmin, label = "-0.56", size = size.annotations, vjust=2) +
      annotate("text", x = 0, y = yMPmin, label = "0", size = size.annotations, vjust=2) +
      annotate("text", x = 0.355, y = yMPmin, label = "0.355", size = size.annotations, vjust=2) +
      # Add axis label under the boxis  
      annotate("text", x = (-1 + 0.7)/2, y = yMPmin-0.09, label = "MammaPrint Index", size = size.labs) +
      annotate("text", x= 0.55, y=ypos_text, label="ITT population \n (n=147)", size = size.annotations, hjust=1, vjust=1)+
      theme(axis.text.x = element_blank(), axis.ticks.x = element_blank()) # removes the text and ticks
  }
  
  return(p)
  
} # end function

#__Function_Alluvial----
f_alluvial = function(df, levels, #string with all levels off alluvial. The ones on top of the alluvial should come first
                      baseline_factor, W6_factor, title, ylab = "% of patients \n (ITT population)",
                      annot_size_factor=1) { 
  
  colors = c("#FFDD00","#FFA07A","#87CEEB","#FFA07A","#87CEEB","#FFDD00","lightgrey") 
  colors_named <- setNames(colors, levels)
  
  df = df %>%
    mutate(baseline_factor = !!sym(baseline_factor), W6_factor= !!sym(W6_factor))%>%
    mutate(f=1)%>%
    mutate(baseline_factor=factor(baseline_factor,
                                  levels=levels))%>%
    mutate(W6_factor=factor(W6_factor,
                            levels=levels))%>%
    mutate(pCR_endpoint=factor(pCR_endpoint,
                               levels=levels))
  
  df_long = to_lodes_form(data.frame(df),
                          key = "Demographic", value = "Group", id = "Cohort",
                          axes = c(baseline_factor,W6_factor,"pCR_endpoint"))
  
  
  df_long = df_long %>% mutate(Group = factor(Group, levels = levels))
  
  ytotal = as.numeric(df_long %>% filter(Demographic==!!baseline_factor) %>% summarise(Sum=sum(f)))
  
  ypos = -0.058
  
  df_long_plot = ggplot(df_long, aes(x=Demographic, stratum=Group, alluvium=Cohort, y = f/ytotal)) +
    geom_alluvium(aes(fill = Group), aggregate.y = TRUE) +
    geom_stratum(aes(fill=Group), size=0.2) +
    geom_text(stat = "stratum", aes(label = Group), size = size.annotations*annot_size_factor) +
    scale_fill_manual(values = colors_named, drop = FALSE, na.value = NA) +  #makes levels that are not recognised by values transparant
    labs(fill = "Week 6", y= ylab) +
    coord_cartesian(xlim = c(1.35, 2.7),clip="off") +  # Adjust X-axis bounds
    scale_y_continuous(limits=c(-0.1,1.1),labels = label_percent(), breaks = c(0,0.25,0.5,0.75,1)) +
    theme(
      legend.position = "none",
      text = element_text(family = "arial"),
      axis.line.x = element_blank(),
      axis.text.x = element_blank(),  # Remove default axis text
      axis.text.y = element_text(size=size.labs.element),
      axis.ticks.x = element_blank(),  # Remove default ticks
      axis.title.x = element_blank(),
      axis.title.y = element_text(size = size.labs.element),
      panel.grid = element_blank(),
      panel.background = element_rect(fill = "white"),
      plot.margin = margin(t = 2, r = r_margin, b = 2, l = l_margin, unit = "pt")
    ) +
    # Add manual annotations for x-axis labels
    annotate("text", x = 2, y = 1.06, label = title, size = size.title, hjust = 0.5,vjust=0,fontface="plain")+
    annotate("text", x = 1, y = ypos, label = "Baseline \n biopsy (W0)", size = size.labs, hjust = 0.5, vjust=1, fontface="plain") +
    annotate("text", x = 2, y = ypos, label = "iSBRT + 1 week \n biopsy (W6)", size = size.labs, hjust = 0.5,vjust=1,fontface="plain") +
    annotate("text", x = 3, y = ypos, label = "Surgery \n (W21-25)", size = size.labs, hjust = 0.5, vjust=1,fontface="plain")
  
  
  return(df_long_plot)
  
} # end alluvial function


#_Point and line plot -----
point_line_graph = function(data, Baseline_numbers, W6_numbers, title, dimscale,
                            legend_plot="No", Facet_split, Arms=2, test="wilcox") {
  
  # Capture Facet_split as a symbol
  Facet_split <- enquo(Facet_split)
  
  # Hard code Facet_split
  df = data %>%
    mutate(Facet_split_col = !!Facet_split)
  
  df_plot = df %>%
    mutate(B = {{ Baseline_numbers }}, W6 = {{ W6_numbers }}) %>%
    mutate(Facet_split_col = fct_relevel(Facet_split_col,"pCR","no pCR"))%>%
    pivot_longer(cols = c(B, W6), names_to = "name", values_to = "values") %>%
    mutate(values = as.numeric(values)) %>%
    filter(!is.na(values)) %>%
    mutate(values = values + 0.1)
  
  if(Arms==2){
    df_plot = df_plot %>% mutate(Arm = ifelse(Arm == "Arm 1", "No_ICI", "ICI")) %>%
      mutate(Arm = fct_recode(Arm, "No ICI" = "No_ICI")) %>% # Adapt for log transformation
      mutate(Arm = fct_relevel(Arm,"No ICI")) #No ICI as first level
    Arm.labs <- c("","")
    names(Arm.labs) <- c("No ICI","ICI")
    values = c(
      "No ICI.no pCR"="#B0B0B0",
      "No ICI.pCR"="#505050",
      "ICI.no pCR"="#48D1CC",
      "ICI.pCR"="#20B2AA"
    )
    breaks = c("No ICI.pCR","ICI.pCR")
    labels = c("No ICI","ICI")
  }
  
  if(Arms==3){
    df_plot = df_plot %>% mutate(Arm = fct_relevel(Arm, "No_ICI","Single_ICI","Double_ICI"))
    Arm.labs <- c("","","")
    names(Arm.labs) <- c("No_ICI","Single_ICI","Double_ICI")
    
    values = c(col_s$Standard_colors,col_s$Pastel_colors)
    names(values) = c(paste0(col_s$Paper_3,c(".pCR")),paste0(col_s$Paper_3,c(".no pCR")))
    
    breaks = c("No_ICI.pCR","Single_ICI.pCR","Double_ICI.pCR")
    labels = c("No_ICI", "Single_ICI","Double_ICI")
  }
  
  
  df_stat = df_plot %>%
    group_by(Facet_split_col, Arm, name) %>%
    summarise(m = median(values), .groups = "drop") %>%
    pivot_wider(names_from = name, values_from = m)
  
  # Compute paired t-test p-values for each combination of Arm and Facet_split_col
  # Filter out unpaired data
  df_paired <- df_plot %>%
    group_by(ssid_numeric, Arm, Facet_split_col) %>%
    filter(all(c("B", "W6") %in% name)) %>% # Ensure both levels of `name` exist
    ungroup()
  
  if(test=="t-test"){
    p_value <- df_paired %>%
      group_by(Arm, Facet_split_col) %>%
      summarise(
        p = t.test(values[name == "B"], values[name == "W6"], paired = TRUE)$p.value,
        .groups = "drop")
  } else {
    p_value <- df_paired %>%
      group_by(Arm, Facet_split_col) %>%
      summarise(
        p = wilcox.test(values[name == "B"], values[name == "W6"], paired = TRUE)$p.value,
        .groups = "drop")
  }
  
  max_values <- df_plot %>%
    group_by(Arm, Facet_split_col) %>%
    summarise(max_y = max(values, na.rm = TRUE), .groups = "drop")
  
  p_value <- p_value %>%
    left_join(max_values, by = c("Arm", "Facet_split_col")) %>%
    mutate(y_position = max_y * 1.2) # Adjust multiplier for spacing above the plot
  
  # manually adapt facet names
  Facet.split.labs <- c("< 1%", "≥ 1%")
  names(Facet.split.labs) <- c("< 1%", "≥ 1%")
  
  point_line_plot = ggplot(df_plot, aes(x = name,y = as.numeric(values),color = interaction(Arm, pCR_endpoint)
  )) +
    geom_point(aes(shape = pCR_endpoint), size = 1) +
    geom_line(aes(group = ssid_numeric), size=0.5) +
    geom_segment(
      data = df_stat,
      aes(x = 1, xend = 2, y = B, yend = W6),
      arrow = arrow(length = unit(0.2, "cm"), type = "closed"),
      color = "#FF4500",
      size = 0.75
    ) +
    coord_cartesian(clip = "off")+
    guides(color = guide_legend(title = NULL), shape = guide_legend(title = NULL)) +
    scale_color_manual(
      values = values,
      breaks = breaks,
      labels = labels
    ) +
    scale_shape_manual(
      values = c(21, 16)
    ) +
    labs(title=title, y = paste0(title,ifelse(dimscale=="","", paste0(", ",dimscale))), x="Timepoint") +
    scale_y_log10() +
    facet_grid(
      cols = vars(Arm, Facet_split_col)
      ,
      labeller = labeller(
        Arm = Arm.labs,
        Facet_split_col = Facet.split.labs
      ),
      scales = "fixed"
    ) +
    geom_text(
      data = p_value,
      aes(
        x = 1.5, # Place p-value at the midpoint between "B" and "W6"
        y = +Inf, # Use dynamic `y_position` based on facet maxima
        label = ifelse(p<0.01,"p<0.01",paste0("p=", signif(p, 2)))
      ),
      inherit.aes = FALSE,
      size = 2,
      nudge_y = 1
    ) +
    theme(
      panel.spacing = unit(0, "cm"),
      panel.background = element_blank(),
      panel.grid = element_blank(),
      # strip.text.x = element_text(face = "bold", size = 10),  # Reduce facet label size
      strip.text.x = element_text(size = size.labs.element, margin(b=0,t=0)),
      strip.background.x = element_blank(),
      legend.position = if (legend_plot == "Yes") "bottom" else "none",
      axis.text = element_text(size = size.annotations.element),                    # Adjust axis text size
      axis.title = element_text(size = size.labs.element, margin(b=0)),                   # Adjust axis title size
      legend.text = element_text(size = size.labs.element),                  # Reduce legend text size
      legend.title = element_blank(),                 # Adjust legend title size
      plot.title.position = "plot",
      plot.title = element_text(hjust = 0.5, vjust=-2, size = size.title.element, margin(b=0)),      # Reduce title size
      plot.margin = margin(t = 10, r = 5, b = 15, l = 5)
    )
  return(point_line_plot)
}

# Adapt factors
data = data %>%
  rename("MammaPrint" ="MammaPrint_CRF",
         "BluePrint" ="BluePrint_CRF",
         "MammaPrint_Index" = "MammaPrint_Index_CRF")

data = data %>% mutate(MammaPrint = fct_recode(MammaPrint,
                                               "High Risk" = "HIGH GENOMIC RISK",
                                               "Low Risk" = "LOW GENOMIC RISK"))
#### DEFINE STUDY POPULATIONS ----
# Define different study populations
data = data%>% 
  mutate(
    pop_ITT = ifelse(Arm =="RUN-IN","N","Y"),
    pop_overall_and_result_surgery = ifelse(pop_ITT=="N" | is.na(`RCB class`),"N","Y"),
    pop_no_MP_low = ifelse(pop_overall_and_result_surgery =="N" | MammaPrint=="Low Risk","N","Y"),
    pop_per_protocol = ifelse(pop_no_MP_low == "Y" & MammaPrint=="High Risk","Y","N")
  )

# Set RCB class unknown as endpoint not reached for ITT analysis
data$RCB_endpoint = data$`RCB class`
data$RCB_endpoint = "No"
data$RCB_endpoint[data$`RCB class`=="0" | data$`RCB class`=="I"] = "Yes"

data$RCB_endpoint = data$`RCB class`
data$RCB_endpoint = "No"
data$RCB_endpoint[data$`RCB class`=="0" | data$`RCB class`=="I"] = "Yes"

data$pCR_endpoint = data$`RCB class`
data$pCR_endpoint = "no pCR"
data$pCR_endpoint[data$`RCB class`=="0"] = "pCR"

#### _RENAME AND STRUCTURE VARIABLES ####
data = data %>% mutate(Baseline_Grade = fct_recode(`Histological Grade`,
                                                   "Grade 2" = "G2: MODERATELY DIFFERENTIATED",
                                                   "Grade 3" = "G3: POORLY DIFFERENTIATED/UNDIFFERENTIATED"),
                       Menopausal_Status=fct_recode(`Menopausal status`,
                                                    "Premenopausal"="PREMENOPAUSAL",
                                                    "Postmenopausal"="POSTMENOPAUSAL"))

data$local_pcr ="no pCR"
cond = c("T0","TIS (DCIS)","TIS (PAGET'S)", "TIS")
data$local_pcr[data$yT %in% cond] = "pCR"

#### _SPLIT VARIABLES ####
# Create variable for overall effect
data$Overall = "Overall"

data$PDL1_IC_b_spl = data$`PDL1_BSL_Strat_Score_CRF`
data$PDL1_IC_b_spl[data$`PDL1_BSL_Strat_Score_CRF`=="<1% (0)"] = "IC-score < 1%"
data$PDL1_IC_b_spl[data$`PDL1_BSL_Strat_Score_CRF`==">= 1% (1/2/3)"] = "IC-score ≥ 1%"

data$PDL1_IC_b_spl_s = data$`PDL1_BSL_Strat_Score_CRF`
data$PDL1_IC_b_spl_s[data$`PDL1_BSL_Strat_Score_CRF`=="<1% (0)"] = "< 1%"
data$PDL1_IC_b_spl_s[data$`PDL1_BSL_Strat_Score_CRF`==">= 1% (1/2/3)"] = "≥ 1%"

data$Tils_b_spl = data$HE_BSL_Str_TILS_Perc
data$Tils_b_spl[!is.na(as.numeric(data$HE_BSL_Str_TILS_Perc)>1) & as.numeric(data$HE_BSL_Str_TILS_Perc)>1] = "≥ 1%"
data$Tils_b_spl[!is.na(as.numeric(data$HE_BSL_Str_TILS_Perc)==1) & as.numeric(data$HE_BSL_Str_TILS_Perc)==1] = "< 1%"
data$Tils_b_spl[data$HE_BSL_Str_TILS_Perc=="NC" | is.na(data$HE_BSL_Str_TILS_Perc)] = "TILS unknown"

data$Tils_W6_spl = data$HE_W6_Str_TILs_Perc
data$Tils_W6_spl[data$HE_W6_Str_TILs_Perc %in% c("NA","NC",NA)] = "TILS unknown"
data$Tils_W6_spl[!is.na(as.numeric(data$HE_W6_Str_TILs_Perc)>1) & as.numeric(data$HE_W6_Str_TILs_Perc)>1] = "≥ 1%"
data$Tils_W6_spl[!is.na(as.numeric(data$HE_W6_Str_TILs_Perc)==1) & as.numeric(data$HE_W6_Str_TILs_Perc)==1] = "< 1%"

data$CPS_b_spl = data$PDL1_BSL_CPS
data$CPS_b_spl[!is.na(as.numeric(data$PDL1_BSL_CPS)>=1) & as.numeric(data$PDL1_BSL_CPS)>=1] = "≥ 1"
data$CPS_b_spl[!is.na(as.numeric(data$PDL1_BSL_CPS)<1) & as.numeric(data$PDL1_BSL_CPS)<1] = "< 1"
data$CPS_b_spl[data$PDL1_BSL_CPS=="<1"] = "< 1"
data$CPS_b_spl[!is.na(data$PDL1_BSL_CPS=="0") & data$PDL1_BSL_CPS=="0"] = "< 1"

data$CPS_W6_spl = data$PDL1_W6_CPS
data$CPS_W6_spl[!is.na(as.character(data$PDL1_W6_CPS)=="NC")& as.character(data$PDL1_W6_CPS)=="NC"] = "No tumor"
data$CPS_W6_spl[!is.na(as.character(data$PDL1_W6_CPS)=="NA")& as.character(data$PDL1_W6_CPS)=="NA"] = "Not available"
data$CPS_W6_spl[!is.na(as.numeric(data$PDL1_W6_CPS)>=1) & as.numeric(data$PDL1_W6_CPS)>=1] = "≥ 1"
data$CPS_W6_spl[!is.na(as.numeric(data$PDL1_W6_CPS)<1) & as.numeric(data$PDL1_W6_CPS)<1] = "< 1"
data$CPS_W6_spl[data$PDL1_W6_CPS=="<1"] = "< 1"
data$CPS_W6_spl[!is.na(data$PDL1_W6_CPS=="0") & data$PDL1_W6_CPS=="0"] = "< 1"

data$MHC_stroma_b_spl = data$MHCI_BSL_Str_Hscore
data$MHC_stroma_b_spl[as.numeric(data$MHCI_BSL_Str_Hscore)>=median(as.numeric(data$MHCI_BSL_Str_Hscore),na.rm=TRUE)] = "≥ median"
data$MHC_stroma_b_spl[as.numeric(data$MHCI_BSL_Str_Hscore)<median(as.numeric(data$MHCI_BSL_Str_Hscore),na.rm=TRUE)] = "< median"
data$MHC_stroma_b_spl[is.na(as.character(data$MHCI_BSL_Str_Hscore))] = "Not available"

data$MHC_tumor_b_spl = data$MHCI_BSL_tumor_Hscore
data$MHC_tumor_b_spl[as.numeric(data$MHCI_BSL_tumor_Hscore)>=median(as.numeric(data$MHCI_BSL_tumor_Hscore),na.rm=TRUE)] = "≥ median"
data$MHC_tumor_b_spl[as.numeric(data$MHCI_BSL_tumor_Hscore)<median(as.numeric(data$MHCI_BSL_tumor_Hscore),na.rm=TRUE)] = "< median"
data$MHC_tumor_b_spl[is.na(as.character(data$MHCI_BSL_tumor_Hscore))] = "Not available"

data$Cellularity_b = data$Cellularity_W1
data$Cellularity_W6_original = data$Cellularity_W6
data$Cellularity_W6[is.na(data$Cellularity_W6) & data$W6_tumor_HE=="No tumor present"] = 0 # not tumor present = cellularity of 0

data$Cellularity_b_spl[as.numeric(data$Cellularity_b)>=median(as.numeric(data$Cellularity_b),na.rm=TRUE)] = "≥ median"
data$Cellularity_b_spl[as.numeric(data$Cellularity_b)<median(as.numeric(data$Cellularity_b),na.rm=TRUE)] = "< median"
data$Cellularity_b_spl[is.na(data$Cellularity_b)] = "Not available"

data$Cellularity_W6_spl[as.numeric(data$Cellularity_W6)>=median(as.numeric(data$Cellularity_W6),na.rm=TRUE)] = "≥ median"
data$Cellularity_W6_spl[as.numeric(data$Cellularity_W6)<median(as.numeric(data$Cellularity_W6),na.rm=TRUE)] = "< median"
data$Cellularity_W6_spl[is.na(data$Cellularity_W6)] = "Not available"

data$Ki67_b_spl[as.numeric(data$Ki67_BSL_Perc)>=median(as.numeric(data$Ki67_BSL_Perc),na.rm=TRUE)] = "≥ median"
data$Ki67_b_spl[as.numeric(data$Ki67_BSL_Perc)<median(as.numeric(data$Ki67_BSL_Perc),na.rm=TRUE)] = "< median"
data$Ki67_b_spl[is.na(data$Ki67_BSL_Perc)] = "Not available"

data$MammaPrint_b_spl[data$MammaPrint_Index<= -0.57] = "Ultra High"
data$MammaPrint_b_spl[data$MammaPrint_Index> -0.57] = "High"
data$MammaPrint_b_spl[data$MammaPrint_Index> 0] = "Low"

data$PTV_eval_D95_median_spl[is.na(data$`PTV_eval_D95%`)] = 0 # patient that did not receive SBRT has received a dose of 0 Gy
data$PTV_eval_D95_median_spl[as.numeric(data$`PTV_eval_D95%`)>=median(as.numeric(data$`PTV_eval_D95%`),na.rm=TRUE)] = "≥ median"
data$PTV_eval_D95_median_spl[as.numeric(data$`PTV_eval_D95%`)<median(as.numeric(data$`PTV_eval_D95%`),na.rm=TRUE)] = "< median"

data$PTV_eval_D95_24Gy[is.na(data$`PTV_eval_D95%`)] = 0 # the patient that did not receive SBRT has received a dose of 0 Gy
data$PTV_eval_D95_24Gy[as.numeric(data$`PTV_eval_D95%`)>=24] = "≥ 24 Gy"
data$PTV_eval_D95_24Gy[as.numeric(data$`PTV_eval_D95%`)<24] = "< 24 Gy"

data$PTV_eval_D95_15Gy[is.na(data$`PTV_eval_D95%`)] = 0 # the patient that did not receive SBRT has received a dose of 0 Gy
data$PTV_eval_D95_15Gy[as.numeric(data$`PTV_eval_D95%`)>=15] = "≥ 15 Gy"
data$PTV_eval_D95_15Gy[as.numeric(data$`PTV_eval_D95%`)<15] = "< 15 Gy"

data$L1_dose = data$L1_Dmean
data$L1_dose[data$L1_Dmean >=1] = "≥ 1 Gy"
data$L1_dose[data$L1_Dmean <1] = "< 1 Gy"

data$bmi_b_spl[as.numeric(data$BMI)<median(as.numeric(data$BMI), na.rm=TRUE)] = "< median"
data$bmi_b_spl[as.numeric(data$BMI)>=median(as.numeric(data$BMI),na.rm=TRUE)] = "≥ median"

#### _CONVERT TO NUMERIC AND CALCULATE DELTA ####
# function: convert PD-L1 data to numeric
f_PDL1_num = function(x) {
  a = x
  a[!is.na(as.character(x)=="NC")& as.character(x)=="NC"] = "No tumor"
  a[!is.na(as.character(x)=="NA")& as.character(x)=="NA"] = NA
  a[!is.na(x=="<1") & x=="<1"] = 0.5
  a[!is.na(x=="0") & x=="0"] = 0 
  return(a)
}

# function calculate delta between two timepoints (y-x) and SPLIT into increase, decrase, no change
# distance = how much difference is accepted; n = minimum n-fold change accepted; technique = nfold or absolute
f_delta_spl = function(t1,t2, nfold=1.1, distance=0.5, technique="distance") {
  
  if(technique == "median_change"){
    
    c1 = !is.na(as.numeric(t1))
    c2 = !is.na(as.numeric(t2))
    change = as.numeric()
    change[c1&c2] = as.numeric(t2[c1&c2])-as.numeric(t1[c1&c2])
    median_change = median(change[c1&c2],na.rm=TRUE)
    change[!(c1&c2)]=t2 #pass on non-numeric information of t2 to change
    
    v = change
    a = as.character()
    for(i in 1:length(v)){
      if(!is.na(as.numeric(v[i])) & is.numeric(median_change)){
        if(v[i] < median_change){a[i]="↓"}
        if(v[i] >= median_change){a[i]="↑"}
      } else {
        a[i]=v[i]
      }
    }
    return(a)
  }  # end if median fold technique
  
  if(technique == "distance"){
    
    c1 = !is.na(as.numeric(t1))
    c2 = !is.na(as.numeric(t2))
    change = as.numeric()
    change[c1&c2] = as.numeric(t2[c1&c2]) -  as.numeric(t1[c1&c2])
    change[!(c1&c2)]=t2 #pass on non-numeric information of t2 to change
    change_split = change
    
    v = change
    a = as.character()
    for(i in 1:length(v)){
      if(!is.na(as.numeric(v[i]))){
        if(as.numeric(v[i])<=-distance){a[i]="↓"
        } else {
          if(as.numeric(v[i])>=distance){a[i]="↑"
          } else {a[i]="="
          }
        }
      } else {a[i]=v[i]
      }
    }
    return(a)
  }  # end if distance technique
  
  if(technique == "nfold"){
    
    c1 = !is.na(as.numeric(t1))
    c2 = !is.na(as.numeric(t2))
    change = as.numeric()
    change[c1&c2] = as.numeric(t2[c1&c2])/as.numeric(t1[c1&c2])
    change[!(c1&c2)]=t2 #pass on non-numeric information of t2 to change
    change_split = change
    
    v = change
    a = as.character()
    for(i in 1:length(v)){
      if(!is.na(as.numeric(v[i]))){
        if(as.numeric(v[i])<=1/nfold){a[i]="↓"
        } else {
          if(as.numeric(v[i])>=nfold){a[i]="↑"
          } else {a[i]="="
          }
        }
      } else {a[i]=v[i]
      }
    }
    return(a)
    
  } # end if nfold is technique
  
  if(technique == "division"){
    
    c1 = !is.na(as.numeric(t1))
    c2 = !is.na(as.numeric(t2))
    change = as.numeric()
    change[c1&c2] = as.numeric(t2[c1&c2])/as.numeric(t1[c1&c2])
    change[!(c1&c2)]=t2 #pass on non-numeric information of t2 to change
    change_split = change
    
    v = change
    a = as.character()
    for(i in 1:length(v)){
      if(!is.na(as.numeric(v[i]))){
        if(as.numeric(v[i])<1){a[i]="↓"
        } else {
          if(as.numeric(v[i])>1){a[i]="↑"
          } else {a[i]="="
          }
        }
      } else {a[i]=v[i]
      }
    }
    return(a)
    
  } # end if division is technique
  
} # end of function

# function: calculate numeric difference withtout splitting into increase, etc.
# no number can be calculated -> returned as NA
f_delta_num = function(t1,t2) {
  
  c1 = !is.na(as.numeric(t1))
  c2 = !is.na(as.numeric(t2))
  change = t2
  change[c1&c2] = as.numeric(t2[c1&c2]) -  as.numeric(t1[c1&c2])
  change[!c1&c2] = NA
  change = as.numeric(change)
  
  return(change)
  
} #end function

data$Tils_b_num = data$HE_BSL_Str_TILS_Perc
data$Tils_W6_num = data$HE_W6_Str_TILs_Perc

# execute function on variables
data$Tils_delta_num = f_delta_num(data$HE_BSL_Str_TILS_Perc, data$HE_W6_Str_TILs_Perc)
data$Tils_delta_spl = f_delta_spl(data$HE_BSL_Str_TILS_Perc, data$HE_W6_Str_TILs_Perc)

# make NA if not "↓", "↑" or "="
data$Tils_delta_spl[!data$Tils_delta_spl %in% c("↓","↑","=")]=NA

data = data %>% mutate(Tils_delta_spl = fct_collapse(Tils_delta_spl, "No increase" = c("↓","=")),
                       Tils_delta_spl = fct_recode(Tils_delta_spl, "Increase"="↑"))

data$CPS_b_num = f_PDL1_num(data$PDL1_BSL_CPS)
data$CPS_W6_num = f_PDL1_num(data$PDL1_W6_CPS)

data$CPS_delta_spl = f_delta_spl(data$CPS_b_num,data$CPS_W6_num)
data = data %>% mutate(CPS_delta_spl = fct_collapse(CPS_delta_spl, "No increase" = c("↓","=")),
                       CPS_delta_spl = fct_recode(CPS_delta_spl, "Increase"="↑"))

data$CPS_delta_num = f_delta_num(data$PDL1_BSL_CPS,data$PDL1_W6_CPS)

data$PDL1_tum_b_num = f_PDL1_num(data$PDL1_BSL_Tumor_Perc)
data$PDL1_tum_W6_num = f_PDL1_num(data$PDL1_W6_tumor_Perc)
data$PDL1_tum_delta_spl = f_delta_spl(data$PDL1_tum_b_num,data$PDL1_tum_W6_num)
data = data %>% mutate(PDL1_tum_delta_spl = fct_collapse(PDL1_tum_delta_spl, "No increase" = c("↓","=")),
                       PDL1_tum_delta_spl = fct_recode(PDL1_tum_delta_spl, "Increase"="↑"))


data$PDL1_tum_b_spl[data$PDL1_tum_b_num<1] = "< 1%"
data$PDL1_tum_b_spl[data$PDL1_tum_b_num>=1] = "≥ 1%"

data$PDL1_inflam_b_num = f_PDL1_num(data$PDL1_BSL_inflammation_Perc)
data$PDL1_inflam_W6_num =f_PDL1_num(data$`PDL1_W6_ inflammation_Perc`)
data$PDL1_inflam_delta_spl = f_delta_spl(data$PDL1_inflam_b_num,data$PDL1_inflam_W6_num)

data = data %>% mutate(PDL1_inflam_delta_spl = fct_collapse(PDL1_inflam_delta_spl, "No increase" = c("↓","=")),
                       PDL1_inflam_delta_spl = fct_recode(PDL1_inflam_delta_spl, "Increase"="↑"))

data$PDL1_inflam_b_spl[data$PDL1_inflam_b_num<1] = "< 1%"
data$PDL1_inflam_b_spl[data$PDL1_inflam_b_num>=1] = "≥ 1%"

data$PDL1_inflam_W6_spl = data$PDL1_inflam_W6_num
data$PDL1_inflam_W6_spl[!is.na(as.character(data$PDL1_inflam_W6_num)=="NC")& as.character(data$PDL1_inflam_W6_num)=="NC"] = "No tumor"
data$PDL1_inflam_W6_spl[!is.na(as.character(data$PDL1_inflam_W6_num)=="NA")& as.character(data$PDL1_inflam_W6_num)=="NA"] = "Not available"
data$PDL1_inflam_W6_spl[!is.na(as.numeric(data$PDL1_inflam_W6_num)>=1) & as.numeric(data$PDL1_inflam_W6_num)>=1] = "≥ 1%"
data$PDL1_inflam_W6_spl[!is.na(as.numeric(data$PDL1_inflam_W6_num)<1) & as.numeric(data$PDL1_inflam_W6_num)<1] = "< 1%"
data$PDL1_inflam_W6_spl[data$PDL1_inflam_W6_num=="<1"] = "< 1%"
data$PDL1_inflam_W6_spl[!is.na(data$PDL1_inflam_W6_num=="0") & data$PDL1_inflam_W6_num=="0"] = "< 1%"

data$PDL1_tum_W6_spl = data$PDL1_tum_W6_num
data$PDL1_tum_W6_spl[!is.na(as.character(data$PDL1_tum_W6_spl)=="NC")& as.character(data$PDL1_tum_W6_spl)=="NC"] = "No tumor"
data$PDL1_tum_W6_spl[!is.na(as.character(data$PDL1_tum_W6_spl)=="NA")& as.character(data$PDL1_tum_W6_spl)=="NA"] = "Not available"
data$PDL1_tum_W6_spl[!is.na(as.numeric(data$PDL1_tum_W6_spl)>=1) & as.numeric(data$PDL1_tum_W6_spl)>=1] = "≥ 1%"
data$PDL1_tum_W6_spl[!is.na(as.numeric(data$PDL1_tum_W6_spl)<1) & as.numeric(data$PDL1_tum_W6_spl)<1] = "< 1%"
data$PDL1_tum_W6_spl[data$PDL1_tum_W6_spl=="<1"] = "< 1%"
data$PDL1_tum_W6_spl[!is.na(data$PDL1_tum_W6_spl=="0") & data$PDL1_tum_W6_spl=="0"] = "< 1%"

data$MHC_stroma_b_num = f_PDL1_num(data$MHCI_BSL_Str_Hscore)
data$MHC_stroma_W6_num =f_PDL1_num(data$MHCI_W6_Str_Hscore)
data$MHC_stroma_delta_spl = f_delta_spl(data$MHC_stroma_b_num ,data$MHC_stroma_W6_num)

data = data %>% mutate(MHC_stroma_delta_spl = fct_collapse(MHC_stroma_delta_spl, "No increase" = c("↓","=")),
                       MHC_stroma_delta_spl = fct_recode(MHC_stroma_delta_spl, "Increase"="↑"))

data$MHC_stroma_W6_spl_compared_to_baseline[as.numeric(data$MHC_stroma_W6_num)>=median(as.numeric(data$MHC_stroma_b_num),na.rm=TRUE)] = "≥ median"
data$MHC_stroma_W6_spl_compared_to_baseline[as.numeric(data$MHC_stroma_W6_num)<median(as.numeric(data$MHC_stroma_b_num),na.rm=TRUE)] = "< median"
data$MHC_stroma_W6_spl_compared_to_baseline[is.na(data$MHC_stroma_W6_num)] = "Not available"


data$MHC_tumor_b_num = f_PDL1_num(data$MHCI_BSL_tumor_Hscore)
data$MHC_tumor_W6_num =f_PDL1_num(data$MHCI_W6_tumor_Hscore)
data$MHC_tumor_delta_spl = f_delta_spl(data$MHC_tumor_b_num ,data$MHC_tumor_W6_num)

data = data %>% mutate(MHC_tumor_delta_spl = fct_collapse(MHC_tumor_delta_spl, "No increase" = c("↓","=")),
                       MHC_tumor_delta_spl = fct_recode(MHC_tumor_delta_spl, "Increase"="↑"))

data$MHC_tumor_W6_spl_compared_to_baseline[as.numeric(data$MHC_tumor_W6_num)>=median(as.numeric(data$MHC_tumor_b_num),na.rm=TRUE)] = "≥ median"
data$MHC_tumor_W6_spl_compared_to_baseline[as.numeric(data$MHC_tumor_W6_num)<median(as.numeric(data$MHC_tumor_b_num),na.rm=TRUE)] = "< median"
data$MHC_tumor_W6_spl_compared_to_baseline[is.na(data$MHC_tumor_W6_num)] = "Not available"


data$Cellularity_b_num = f_PDL1_num(data$Cellularity_b)
data$Cellularity_W6_num = f_PDL1_num(data$Cellularity_W6)
data$Cellularity_W6_num[data$Cellularity_W6_num=="No tumor"] = 0
data$Cellularity_delta_spl = f_delta_spl(data$Cellularity_b_num ,data$Cellularity_W6_num)

data = data %>% mutate(Cellularity_delta_spl = fct_collapse(Cellularity_delta_spl, "No decrease" = c("↑","=")),
                       Cellularity_delta_spl = fct_recode(Cellularity_delta_spl, "Decrease"="↓"))

data$Ki67_b_num = f_PDL1_num(data$Ki67_BSL_Perc)
data$Ki67_W6_num = f_PDL1_num(data$Ki67_W6_Perc)
data = data %>%
  mutate(Ki67_b_num = as.numeric(Ki67_b_num)) %>%
  mutate(Ki67_b_num = ifelse(Ki67_b_num==0, 0, Ki67_b_num/100)) %>%
  mutate(Ki67_W6_num = as.numeric(Ki67_W6_num)) %>%
  mutate(Ki67_W6_num = ifelse(Ki67_W6_num==0, 0, Ki67_W6_num/100))
data$Ki67_W6_num[data$Ki67_W6_num=="No tumor"] = 0
data$Ki67_delta_spl = f_delta_spl(data$Ki67_b_num ,data$Ki67_W6_num, distance=0.05)

# data$Ki67_delta_spl = f_delta_spl(data$Ki67_b_num ,data$Ki67_W6_num, technique="nfold", nfold=2) 

table(data$Ki67_delta_spl)

data = data %>% mutate(Ki67_delta_spl = fct_collapse(Ki67_delta_spl, "No decrease" = c("↑","=")),
                       Ki67_delta_spl = fct_recode(Ki67_delta_spl, "Decrease"="↓"))

data$CD73_tumor_b_num = f_PDL1_num(data$CD73_BSL_tumor_Hscore)
data$CD73_tumor_W6_num = f_PDL1_num(data$CD73_W6_tumor_Hscore)
data$CD73_tumor_delta_spl = f_delta_spl(data$CD73_tumor_b_num ,data$CD73_tumor_W6_num)

data$CD73_stroma_b_num = f_PDL1_num(data$CD73_BSL_Str_Hscore)
data$CD73_stroma_W6_num = f_PDL1_num(data$CD73_W6_Str_Hscore)
data$CD73_stroma_delta_spl = f_delta_spl(data$CD73_stroma_b_num,data$CD73_stroma_W6_num)

data = data %>% mutate(CD73_stroma_delta_spl = fct_collapse(CD73_stroma_delta_spl, "No decrease" = c("↑","=")),
                       CD73_stroma_delta_spl = fct_recode(CD73_stroma_delta_spl, "Decrease"="↓"))

data$CD73_tumor_b_spl[as.numeric(data$CD73_BSL_tumor_Hscore)>=median(as.numeric(data$CD73_BSL_tumor_Hscore),na.rm=TRUE)] = "≥ median"
data$CD73_tumor_b_spl[as.numeric(data$CD73_BSL_tumor_Hscore)<median(as.numeric(data$CD73_BSL_tumor_Hscore),na.rm=TRUE)] = "< median"
data$CD73_tumor_b_spl[is.na(data$CD73_BSL_tumor_Hscore)] = "Not available"

data$CD73_stroma_b_spl[as.numeric(data$CD73_stroma_b_num)>=median(as.numeric(data$CD73_stroma_b_num),na.rm=TRUE)] = "≥ median"
data$CD73_stroma_b_spl[as.numeric(data$CD73_stroma_b_num)<median(as.numeric(data$CD73_stroma_b_num),na.rm=TRUE)] = "< median"
data$CD73_stroma_b_spl[is.na(data$CD73_stroma_b_num)] = "Not available"

data$CD73_tumor_W6_spl[as.numeric(data$CD73_W6_tumor_Hscore)>=median(as.numeric(data$CD73_W6_tumor_Hscore),na.rm=TRUE)] = "≥ median"
data$CD73_tumor_W6_spl[as.numeric(data$CD73_W6_tumor_Hscore)<median(as.numeric(data$CD73_W6_tumor_Hscore),na.rm=TRUE)] = "< median"
data$CD73_tumor_W6_spl[is.na(data$CD73_W6_tumor_Hscore)] = "Not available"

data$CD73_stroma_W6_spl[as.numeric(data$CD73_W6_Str_Hscore)>=median(as.numeric(data$CD73_W6_Str_Hscore),na.rm=TRUE)] = "≥ median"
data$CD73_stroma_W6_spl[as.numeric(data$CD73_W6_Str_Hscore)<median(as.numeric(data$CD73_W6_Str_Hscore),na.rm=TRUE)] = "< median"
data$CD73_stroma_W6_spl[is.na(data$CD73_W6_Str_Hscore)] = "Not available"

data$CD73_stroma_W6_spl_compared_to_baseline[as.numeric(data$CD73_stroma_W6_num)>=median(as.numeric(data$CD73_stroma_b_num),na.rm=TRUE)] = "≥ median"
data$CD73_stroma_W6_spl_compared_to_baseline[as.numeric(data$CD73_stroma_W6_num)<median(as.numeric(data$CD73_stroma_b_num),na.rm=TRUE)] = "< median"
data$CD73_stroma_W6_spl_compared_to_baseline[is.na(data$CD73_stroma_W6_num)] = "Not available"


#### _ADAPT FACTORS ####
data$W6_tumor_HE = "Tumor present"
data$W6_tumor_HE[data$HE_W6_Str_TILs_Perc=="NA"] = NA
data$W6_tumor_HE[data$HE_W6_Str_TILs_Perc=="NC"] = "No tumor present"
data$W6_tumor_HE = as.factor(data$W6_tumor_HE)

data$PDL1_IC = data$PDL1_BSL_Strat_Score_CRF
data$PDL1_IC[data$PDL1_BSL_Strat_Score_CRF=="<1% (0)"] = "IC-score < 1%"
data$PDL1_IC[data$PDL1_BSL_Strat_Score_CRF==">= 1% (1/2/3)"] = "IC-score ≥ 1%"

data$Tils_baseline = data$HE_BSL_Str_TILS_Perc
data$Tils_baseline[!is.na(as.numeric(data$HE_BSL_Str_TILS_Perc)>1) & as.numeric(data$HE_BSL_Str_TILS_Perc)>1] = "TILS baseline ≥ 1%"
data$Tils_baseline[!is.na(as.numeric(data$HE_BSL_Str_TILS_Perc)==1) & as.numeric(data$HE_BSL_Str_TILS_Perc)==1] = "TILS baseline < 1%"
data$Tils_baseline[data$HE_BSL_Str_TILS_Perc=="NC" | is.na(data$HE_BSL_Str_TILS_Perc)] = "TILS unknown"

data$PDL1_tumor = data$PDL1_BSL_Tumor_Perc
data$PDL1_tumor[!is.na(as.numeric(data$PDL1_BSL_Tumor_Perc)>=1) & as.numeric(data$PDL1_BSL_Tumor_Perc)>=1] = "PD-L1 tumor ≥ 1%"
data$PDL1_tumor[!is.na(as.numeric(data$PDL1_BSL_Tumor_Perc)<1) & as.numeric(data$PDL1_BSL_Tumor_Perc)<1] = "PD-L1 tumor < 1%"
data$PDL1_tumor[!is.na(data$PDL1_BSL_Tumor_Perc=="<1") & data$PDL1_BSL_Tumor_Perc=="<1"] = "PD-L1 tumor < 1%"
data$PDL1_tumor[(is.na(data$PDL1_BSL_Tumor_Perc) | data$PDL1_BSL_Tumor_Perc=="NA") | data$PDL1_BSL_Tumor_Perc=="NC" ] = "PD-L1 tumor unknown"

data$CPS_adapted = data$PDL1_BSL_CPS
data$CPS_adapted[!is.na(as.numeric(data$PDL1_BSL_CPS)>=1) & as.numeric(data$PDL1_BSL_CPS)>=1] = "≥ 1%"
data$CPS_adapted[!is.na(as.numeric(data$PDL1_BSL_CPS)<1) & as.numeric(data$PDL1_BSL_CPS)<1] = "< 1%"
data$CPS_adapted[data$PDL1_BSL_CPS=="<1"] = "< 1%"
data$CPS_adapted[!is.na(data$PDL1_BSL_CPS=="0") & data$PDL1_BSL_CPS=="0"] = "< 1%"

data$cN = data$`Nodal Status`
data$cN_split = data$`Nodal Status_split`

cond = c("T0","TIS","TIS (PAGET'S)","TIS (DCIS)")
data$pCR_T0_TIS_NX = "No"
data$pCR_T0_TIS_NX[data$yT %in% cond] = "Yes"

data$pCR_nodal = "No"
data$pCR_nodal[data$yN == "N0"] = "Yes"

labels = c("ARM 1: PACLITAXEL + DDAC"="Arm 1",
           "ARM 2: PACLITAXEL + DDAC + DURVALUMAB"="Arm 2",
           "ARM 3: PACLITAXEL + DDAC + DURVALUMAB + OLECLUMAB"="Arm 3",
           "RUN-IN" = "RUN-IN")


data$Arm = factor(data$Arm, labels=labels)
data = data[!is.na(data$Arm),]

data$cN_PDL1_IC = paste0(data$cN_split," and PD-L1 ",data$PDL1_IC_b_spl_s)

# 95% CI
alpha = 0.05
z = qnorm(1-alpha/2)

# Convert Allred score to % cells stained positive
# Allred < 6 -> ER low (<10%)
# Allred = 6 -> ER moderate (10-50%)
# Allred > 6 -> ER (> 50%)

PR_category_b_raw = as.numeric()
for(i in 1:nrow(data)){
  print(data$ssid[i])
  #% CELLS
  if(data$PR_technique_b[i]=="% CELLS STAINED POSITIVE"){
    if (data$PR_score_b[i]==0)         {PR_category_b_raw[i]="0%"
    } else if(data$PR_score_b[i]<10)   {PR_category_b_raw[i]="1%-10%"
    } else if (data$PR_score_b[i]<=50) {PR_category_b_raw[i]="10%-50%"
    } else if (data$PR_score_b[i]>50)  {PR_category_b_raw[i]="> 50%"
    } else                             {PR_category_b_raw[i]="CHECK IT"
    print(paste0("PR score wrong:",data$ssid[i]))
    }
    
    # ALLRED
  } else if (data$PR_technique_b[i]=="ALLRED SCORE (0-8)") {
    if (is.na(data$PR_score_b[i]))      {PR_category_b_raw[i]=NA
    print(paste0("PR score wrong:",data$ssid[i]))
    } else if(data$PR_score_b[i]==0)    {PR_category_b_raw[i]="0%"
    } else if(data$PR_score_b[i]<6)     {PR_category_b_raw[i]="1%-10%"
    } else if (data$PR_score_b[i]==6)   {PR_category_b_raw[i]="10%-50%"
    } else if (data$PR_score_b[i]>6)    {PR_category_b_raw[i]="> 50%"
    } else                              {PR_category_b_raw[i]="CHECK IT"
    print(paste0("PR score wrong:",data$ssid[i]))
    }
    
  } 
  
} # end for

data = data %>% mutate(PR_category_b=PR_category_b_raw)

# Split < 10% or more than 10%
data = data %>% mutate(PR_cat_split_b = ifelse(PR_category_b=="0%" | PR_category_b=="0%-10%",
                                               "< 10%","≥ 10%"))

# View(data%>%select(ssid,PR_technique_b,PR_score_b,PR_category_b))

ER_category_b_raw = as.numeric()
for(i in 1:nrow(data)){
  print(data$ssid[i])
  #% CELLS
  if(data$ER_technique_b[i]=="% CELLS STAINED POSITIVE"){
    if(data$ER_score_b[i]==0)          {ER_category_b_raw[i]="0%"
    } else if(data$ER_score_b[i]<10)    {ER_category_b_raw[i]="< 10%"
    } else if (data$ER_score_b[i]<=50) {ER_category_b_raw[i]="10%-50%"
    } else if (data$ER_score_b[i]>50)  {ER_category_b_raw[i]="> 50%"
    } else                             {ER_category_b_raw[i]="CHECK IT"
    }
    
    # ALLRED
  } else if (data$ER_technique_b[i]=="ALLRED SCORE (0-8)") {
    if (is.na(data$ER_score_b[i]))      {ER_category_b_raw[i]='CHECK IT'
    print(paste0("ER score wrong:",data$ssid[i]))
    } else if(data$ER_score_b[i]==0)    {ER_category_b_raw[i]="0%"
    } else if(data$ER_score_b[i]<6)     {ER_category_b_raw[i]="< 10%"
    } else if (data$ER_score_b[i]==6)   {ER_category_b_raw[i]="10%-50%"
    } else if (data$ER_score_b[i]>6)    {ER_category_b_raw[i]="> 50%"
    } else                              {ER_category_b_raw[i]="CHECK IT"
    print(paste0("ER score wrong:",data$ssid[i]))
    }
    
  } 
  
} # end for

data = data %>% mutate(ER_category_b=ER_category_b_raw)
data = data %>% mutate(ER_category_b = fct_relevel(ER_category_b,"0%", "< 10%", "10%-50%", "> 50%"))

# Split < 10% or more than 10%
data = data %>% mutate(ER_cat_split_b = ifelse(ER_category_b == "< 10%",
                                               "< 10%","≥ 10%"))
View(data%>%select(ssid,ER_technique_b,ER_score_b,ER_category_b))

#### _COLORS and general graph parameters ####
Standard_colors = c("#a69f9f","#7FC97F","#9393FF")
Pastel_colors = c("#D2D0D0","#CCEBC5","#D7D7FF") #pastel equivalent

col_s = data_frame(
  Arm = c("Arm 1","Arm 2", "Arm 3"),
  Paper_3 = c("No_ICI","Single_ICI","Double_ICI"),
  Standard_colors = Standard_colors,
  Pastel_colors = Pastel_colors,
  Grade12 = Standard_colors,
  Grade34 = Pastel_colors
)

col_s2 = data_frame(
  Paper_3 = c("No_ICI","ICI"),
  Standard_colors = c("#a69f9f", "#89AEBF"),
  Pastel_colors = c("#D2D0D0","#D2E1E2")
)

# insert colors in data
Color = col_s$Standard_colors[match(data$Arm,col_s$Arm)]
data$Color = Color

####__text sizes----
# for use in element_text() = uses absolute size in 
size.title.element = 9
size.labs.element = 7 #labs of X and Y axes
size.annotations.element = 6 # annotations on plot

# for use in geom_text() or annotate() = uses relative sizes -> divide absolut by .pt
size.title = size.title.element/.pt
size.labs = size.labs.element/.pt
size.annotations = size.annotations.element/.pt

l_margin = 1
r_margin = 1

#----

##### TABLE 1 ####
# Prepare variables
data = data %>% 
  mutate(Age_50_cat = ifelse(`Age at randomization (years)`<50, "< 50","≥ 50"),
         `Menopausal status`=str_to_sentence(`Menopausal status`),
         cN = substr(cN,1,2))%>%
  mutate(`Menopausal status`=fct_relevel(`Menopausal status`,"Premenopausal"),
         MammaPrint_b_spl = fct_relevel(MammaPrint_b_spl,  "Ultra High","High","Low"),
         BluePrint = fct_relevel(BluePrint,"Luminal"))%>%
  mutate('Invasive histological type ?' = fct_recode('Invasive histological type ?',
                                                     `G3: POORLY DIFFERENTIATED/UNDIFFERENTIATED`="OTHER"))

# Read excel with variables
T1_var = read_excel()

# Calculate Table1

T1_out = list()
df = data %>% filter(pop_ITT == "Y")

for (i in 1:nrow(T1_var)){
  df = df %>% mutate(Active_v = !!sym(T1_var$Var[i]))
  
  # For continuous variables
  if(T1_var$Type[i]=="cont"){
    T1_out[[i]] = df %>% mutate(Active_v = !!sym(T1_var$Var[i])) %>% group_by(Arm) %>% 
      summarise(result = paste0(median(Active_v, na.rm = TRUE),
                                " (",
                                quantile(Active_v,probs=c(0.25),na.rm =TRUE),
                                "; ",
                                quantile(Active_v,probs=c(0.75),na.rm =TRUE),
                                ")")
      ) %>% 
      pivot_wider(names_from=Arm, values_from = result)%>%
      mutate(Variable = T1_var$Var[i])%>%
      mutate(Active_v = "Median (IQR)")
    
    # For categorical variables
  } else { 
    T1_out[[i]] = df %>% mutate(Active_v = !!sym(T1_var$Var[i])) %>%
      group_by(Arm, Active_v) %>% 
      summarise(count = n(), .groups = "drop") %>%
      group_by(Arm) %>%
      mutate(result = paste0(count,
                             " (",round(count*100/sum(count), digits = 2),
                             "%)")) %>%
      select(-count)%>%
      pivot_wider(values_from = result, names_from = Arm)%>%
      summarise(across(everything(), ~ paste(., collapse = "\n")))%>%
      mutate(Variable = T1_var$Var[i])
  }
} # end for

T1_out_table = bind_rows(T1_out)

# Create flextable
ft <- flextable(T1_out_table)

# Export to Word
doc <- read_docx() %>%
  body_add_flextable(ft)

print()

##### FIGURE 2 ---------
# _BAR GRAPHS -----

# FUNCTION: FIG 2 IN DIFFERENT CONDITIONS
fig2_bar = function(data,name){
  
  margin_val = margin(2,0,0.9,0.6, unit="cm")
  
  RCB_pf = bar_graph_f(data, endpoint_variable="RCB_endpoint", endpoint_definition="Yes",
                       pval=TRUE, ylab= "RCB 0/1, % (95% CI)", title = "RCB 0 or 1", letter="A",
                       margin_val = margin_val)
  
  RCB_p = RCB_pf$plot
  
  pcr_p = bar_graph_f(data, endpoint_variable="pCR_endpoint", endpoint_definition="pCR",
                      pval=TRUE, ylab= "pCR, % (95% CI)", title = "pCR (ypT0/TisN0)", letter = "B",
                      margin_val = margin_val, title.pos.y=RCB_pf$title.pos.y)$plot
  
  pcr_pdl1_pos_pf = bar_graph_f(data%>%filter(PDL1_IC == "IC-score ≥ 1%"), endpoint_variable="pCR_endpoint",
                                endpoint_definition="pCR",
                                pval=FALSE, ylab= "pCR, % (95% CI)", title = "pCR in PD-L1 ≥ 1%", letter = "D",
                                margin_val = margin_val)
  
  pcr_pdl1_pos_p = pcr_pdl1_pos_pf$plot
  
  pcr_pdl1_neg_p = bar_graph_f(data%>%filter(PDL1_IC != "IC-score ≥ 1%"), endpoint_variable="pCR_endpoint",
                               endpoint_definition="pCR",
                               pval=FALSE, ylab= "pCR, % (95% CI)", title = "pCR in PD-L1 < 1%", letter = "C",
                               margin_val = margin_val,  title.pos.y=pcr_pdl1_pos_pf$title.pos.y)$plot
  
  layout = "
AB
CD"
  
  fig_2_bar = (
    RCB_p +
      pcr_p +
      pcr_pdl1_neg_p +
      pcr_pdl1_pos_p +
      plot_layout(design = layout)) & theme(plot.margin = margin_val)
  
  # Print the final plot
  ggsave(filename= file.path(paste0(folder_output,"PDF/",name)), plot=fig_2_bar, device = cairo_pdf, family = "arial",
         units="cm",
         width = 18,
         height = 18)
  
  shell.exec(file.path(paste0(folder_output,"PDF/",name)))
  
}

# ITT
fig2_bar(data%>%filter(Arm!="RUN-IN"), "Fig 2 BAR_ONLY ITT.pdf")

# per protocol population
fig2_bar(data %>% filter(pop_per_protocol=="Y"), "Fig 2 BAR_ONLY_HIGH_RISK.pdf")

# Excluding MP low risk and only keeping pts with result at surgery
fig2_bar(data %>% filter(pop_no_MP_low=="Y"), "Supp-no_MP_low.pdf")


# _Forest: 3 ARMS pCR difference ----
fig2_forest = function(data,name){
  
  imp1 = read_excel()
  
  # filter data
  df = data %>%
    filter(!is.na(Arm))
  
  Forest12 = diff_proportion(df=df%>%filter(Arm!=3), 
                             imp=imp1,
                             group1_filter = Arm=="Arm 1",
                             group2_filter = Arm == "Arm 2")
  
  Forest13 = diff_proportion(df=df%>%filter(Arm!=2), 
                             imp=imp1,
                             group1_filter = Arm=="Arm 1",
                             group2_filter = Arm == "Arm 3")
  
  colnames(Forest12)[3:ncol(Forest12)] = paste0(colnames(Forest12)[3:ncol(Forest12)],"12")
  colnames(Forest13)[3:ncol(Forest12)] = paste0(colnames(Forest13)[3:ncol(Forest13)],"13")
  
  Forest_fig2 = left_join(Forest12,Forest13,by=c("Subgroup","iSBRT_only"))
  
  
  #indent if number in prop except for Overall
  Forest_fig2$Subgroup <- ifelse(is.na(Forest_fig2$prop12)|Forest_fig2$Subgroup=="Overall",
                                 Forest_fig2$Subgroup,
                                 paste0("   ", Forest_fig2$Subgroup))
  
  #Document which Subgroup will be bold (inserted after plot is made) if no number in prop & Subgroup is not NA
  rows_to_bold = which(imp1$format=="bold")
  rows_to_italic = which(imp1$format=="italic")
  
  # NA to blank or NA will be transformed to character.
  Forest_fig2$iSBRT_only <- ifelse(is.na(Forest_fig2$prop12), "", Forest_fig2$iSBRT_only)
  Forest_fig2$iSBRT_IO12 <- ifelse(is.na(Forest_fig2$prop12), "", Forest_fig2$iSBRT_IO12)
  Forest_fig2$iSBRT_IO13 <- ifelse(is.na(Forest_fig2$prop13), "", Forest_fig2$iSBRT_IO13)
  
  Forest_fig2$Subgroup <- ifelse(is.na(Forest_fig2$Subgroup), "", Forest_fig2$Subgroup)
  
  
  # Add blank column for the forest plot to display CI.
  # Adjust the column width with space.
  Forest_fig2$`  ` <- paste(rep(" ", 20), collapse = " ")
  # Small blank between two forest plots
  Forest_fig2$` ` = " "
  
  # Final name changes of variables
  # colnames(Forest_fig2)[colnames(Forest_fig2)=="pCR rate difference % (95% CI)"] = "pCR rate Δ % (95% CI)"
  colnames(Forest_fig2)[colnames(Forest_fig2)=="iSBRT_only"] = "pCR rate in No_ICI"
  colnames(Forest_fig2)[colnames(Forest_fig2)=="iSBRT_IO12"] = "pCR rate in Single_ICI"
  colnames(Forest_fig2)[colnames(Forest_fig2)=="iSBRT_IO13"] = "pCR rate in Double_ICI"
  
  # Creaste forest plot
  library(forestploter)
  
  size_head = 7
  size_base = 6
  
  tm <- forest_theme(base_size = size_base,  # Adjust base font size (default is 10)
                     base_family = "arial",
                     base_line_height = 0.5,  # Adjust line height (default is 1.2)
                     refline_gp =  gpar(lwd = 1, lty = "solid", col = c("#7FC97F","#9393FF")),
                     title_gp = gpar(fontsize = 8),
                     footnote_gp = gpar(col = "#636363", fontface = "italic"))
  
  # multiply by 100 to get %
  Forest_fig2$prop12 = Forest_fig2$prop12*100
  Forest_fig2$CI_lower12 = Forest_fig2$CI_lower12*100
  Forest_fig2$CI_upper12 = Forest_fig2$CI_upper12*100
  
  Forest_fig2$prop13 = Forest_fig2$prop13*100
  Forest_fig2$CI_lower13 = Forest_fig2$CI_lower13*100
  Forest_fig2$CI_upper13 = Forest_fig2$CI_upper13*100
  
  p <- forest(Forest_fig2[,c(1:3,7,11,12,11)],
              est=list(Forest_fig2$prop12,Forest_fig2$prop13),
              lower=list(Forest_fig2$CI_lower12,Forest_fig2$CI_lower13),
              upper=list(Forest_fig2$CI_upper12,Forest_fig2$CI_upper13),
              ci_column = c(5,7),
              ticks_at = c(-40,-20,0,20,40),
              xlim = c(-40,40),
              ref_line = 0,
              sizes = 0.7,
              arrow_lab = list(c("No_ICI \n better", "Single_ICI \n better"),c("No_ICI \n better", "Double_ICI \n better")),
              theme = tm)
  
  # Make some rows bold
  for (row in rows_to_bold) {
    p <- edit_plot(p, row = row, gp = gpar(fontface = "bold"))
  }
  
  # Make some rows italic
  for (row in rows_to_italic) {
    p <- edit_plot(p, row = row, gp = gpar(fontface = "italic"))
  }
  
  # # Make significant values "red"
  p <- edit_plot(p,
                 row=which(Forest_fig2$CI_lower12 * Forest_fig2$CI_upper12  > 0),
                 col=5,
                 which="ci",
                 gp=gpar(col="red",fill="red"))
  
  p <- edit_plot(p,
                 row=which(Forest_fig2$CI_lower13 * Forest_fig2$CI_upper13  > 0),
                 col=7,
                 which="ci",
                 gp=gpar(col="red",fill="red"))
  
  
  # Make header a bit larger in text size and center
  p = edit_plot( p, row = 1, part="header", which = "text", gp=gpar(pointsize=size_head, just="center"))
  
  # Add text under header
  p = insert_text(p,
                  text = c("n_pCR/n_patients; % (95% CI)"),
                  row = 2,
                  col = c(2:4),
                  part = "header",
                  gp=gpar(fontface = "plain", family="arial")
  )
  
  # Add text
  p = insert_text(p,
                  text = c("Baseline stratification factors"),
                  row = 2,
                  col = c(1),
                  part = "body",
                  gp=gpar(fontface = "bold", just = "left", family="arial")
  )
  
  p = insert_text(p,
                  text = c("Nodal and PD-L1 IC combination"),
                  row = 12,
                  col = c(1),
                  part = "body",
                  gp=gpar(fontface = "bold", just = "left", family="arial")
  )
  
  # Add borders headers
  p <- add_border(p, part = "header", row = 2, where = "bottom", gp=gpar(lwd=0.5))
  
  cairo_pdf(file.path(paste0(folder_output,"PDF/",name,".pdf")), width = 6.9, height = 4.5,
            family="arial", pointsize = 6)  # A4 size in inches
  print(p)
  dev.off()
  shell.exec(file.path(paste0(folder_output,"PDF/",name,".pdf")))
  
}

#  ITT
fig2_forest(data %>% filter(pop_ITT=="Y"), "Figure_2_FOREST.pdf")

#### FIGURE 3: Forest plot-----

fig3_forest = function(data,name){
  
  imp1 = read_excel()
  
  # filter data
  df = data %>%
    filter(!is.na(Arm))
  
  Forest1 = diff_proportion(df=df, imp=imp1)
  
  #indent if number in prop except for Overall
  Forest1$Subgroup <- ifelse(is.na(Forest1$prop)|Forest1$Subgroup=="Overall",
                             Forest1$Subgroup,
                             paste0("   ", Forest1$Subgroup))
  
  #Document which Subgroup will be bold (inserted after plot is made) if no number in prop & Subgroup is not NA
  rows_to_bold = which(imp1$format=="bold")
  rows_to_italic = which(imp1$format=="italic")
  
  # NA to blank or NA will be transformed to character.
  # Forest1$`N no ICI` <- ifelse(is.na(Forest1$prop), "", Forest1$`N no ICI`)
  # Forest1$`N ICI` <- ifelse(is.na(Forest1$prop), "", Forest1$`N ICI`)
  Forest1$iSBRT_only <- ifelse(is.na(Forest1$prop), "", Forest1$iSBRT_only)
  Forest1$iSBRT_IO <- ifelse(is.na(Forest1$prop), "", Forest1$iSBRT_IO)
  
  Forest1$Subgroup <- ifelse(is.na(Forest1$Subgroup), "", Forest1$Subgroup)
  
  
  # Add blank column for the forest plot to display CI.
  # Adjust the column width with space.
  Forest1$`  ` <- paste(rep(" ", 2), collapse = " ")
  Forest1$` ` <- paste(rep(" ", 20), collapse = " ")
  
  # HR deftig maken
  Forest1$`pCR rate difference % (95% CI)` = ifelse(is.na(Forest1$prop), "",
                                                    paste0(round(Forest1$prop*100,digits=1),"% (",round(Forest1$CI_lower*100,digits=1),
                                                           "-",round(Forest1$CI_upper*100,digits=1),")"))
  # Final name changes of variables
  colnames(Forest1)[colnames(Forest1)=="pCR rate difference % (95% CI)"] = "Δ pCR rate"
  colnames(Forest1)[colnames(Forest1)=="iSBRT_only"] = "pCR rate in iSBRT only"
  colnames(Forest1)[colnames(Forest1)=="iSBRT_IO"] = "pCR rate in iSBRT + ICI"
  
  # Creaste forest plot
  library(forestploter)
  
  tm <- forest_theme(base_size = 7,  # Adjust base font size (default is 10)
                     base_family = "arial",
                     base_line_height = 0.5,  # Adjust line height (default is 1.2)
                     refline_gp = gpar(col = "blue"),
                     title_gp = gpar(fontsize = 8),
                     footnote_gp = gpar(col = "#636363", fontface = "italic"))
  
  # multiply by 100 to get %
  Forest1$prop = Forest1$prop*100
  Forest1$CI_lower = Forest1$CI_lower*100
  Forest1$CI_upper = Forest1$CI_upper*100
  
  p <- forest(Forest1[,c(1:2,7,3,8:9)],
              est=Forest1$prop,
              lower=Forest1$CI_lower,
              upper=Forest1$CI_upper,
              ci_column = 5,
              ref_line = 0,
              arrow_lab = c("iSBRT_only better", "iSBRT + ICI better"),
              size = 0.6,
              theme = tm)
  
  # Make some rows bold
  for (row in rows_to_bold) {
    p <- edit_plot(p, row = row, gp = gpar(fontface = "bold"))
  }
  
  # Make some rows italic
  for (row in rows_to_italic) {
    p <- edit_plot(p, row = row, gp = gpar(fontface = "italic"))
  }
  
  # Make significant box and lines red
  shape_to_red = Forest1$CI_lower*Forest1$CI_upper > 0 # both negative or both positive = significant
  shape_to_red = which(shape_to_red==TRUE)
  
  p <- edit_plot(p, 
                 row = shape_to_red,
                 col = 5,
                 which = "ci",
                 gp = gpar(col = "red", fill="red"))
  
  # Make header a bit larger in text size
  p = edit_plot( p, row = 1, part="header", which = "text", gp=gpar(cex=1.2))
  
  # Make first row and subheaders of body larger (overall row)
  p = edit_plot(p, row = rows_to_bold, part="body", which="text", gp=gpar(cex=1.1))
  
  # Add text under header
  p = insert_text(p,
                  text = "n_pCR/n_patients; % (95% CI)",
                  row = 2,
                  col = 2:4,
                  part = "header",
                  gp=gpar(fontface = "plain", cex = 0.9)
  )
  
  # Add extra blank space under header
  p = insert_text(p,
                  text = "",
                  row = 3,
                  part = "header",
                  gp=gpar(fontface = "plain", cex = 0.5))
  
  # Add borders headers
  p <- add_border(p, part = "header", row = 2, where = "bottom", gp=gpar(lwd=0.5))
  
  cairo_pdf(width=7, height = 9.5, family="arial", pointsize = 7)
  print(p)
  dev.off()
  
}

fig3_forest(data %>% filter(pop_ITT=="Y"), "Fig 3")

#----
# FIGURE 4 ########

#__PD-L1 alluvial----
baseline_factor = "PDL1_IC_b_spl_s"
W6_factor = "PDL1_inflam_W6_spl"
levels = c("No \n tumour","≥ 1% \n PD-L1","< 1% \n PD-L1","≥ 1% \n PD-L1 ","< 1% \n PD-L1 ","pCR","no \n pCR")
df_alluv_PDL1 = data %>%
  filter(pop_ITT=="Y") %>%
  filter(PDL1_inflam_W6_spl!="NE")%>%
  filter(PDL1_inflam_W6_spl!="NA")%>%
  
  filter(!is.na(PDL1_inflam_W6_spl))%>%
  mutate(Arm = ifelse(Arm == "Arm 1", "No_ICI", "ICI")) %>%
  mutate(PDL1_IC_b_spl_s = fct_recode(PDL1_IC_b_spl_s,
                                      "< 1% \n PD-L1" = "< 1%",
                                      "≥ 1% \n PD-L1" = "≥ 1%"))%>%
  mutate(PDL1_inflam_W6_spl = fct_recode(PDL1_inflam_W6_spl,
                                         "< 1% \n PD-L1 " = "< 1%", #SPACE ON PURPOSE TO MAKE DIFFERENT FACTOR
                                         "≥ 1% \n PD-L1 " = "≥ 1%", #SPACE ON PURPOSE TO MAKE DIFFERENT FACTOR
                                         "No \n tumour" = "No tumor")) %>%
  mutate(pCR_endpoint = fct_recode(pCR_endpoint,"pCR" = "pCR", "no \n pCR" = "no pCR"))

#___Without ICI
p_alluv_No_ICI = f_alluvial(df = df_alluv_PDL1 %>% filter(Arm !="ICI"), 
                            levels=levels , baseline_factor=baseline_factor, W6_factor=W6_factor, title="iSBRT without ICI")

ggsave("Fig 4_alluvial_noIO.svg",
       device = "svg",
       width = 6.1+0.25,
       height= 7.57,
       units="cm",
       path=file.path(paste0(folder_output)))


#___With ICI
p_alluv_with_IO = f_alluvial(df = df_alluv_PDL1 %>% filter(Arm =="ICI"), 
                             levels=levels , baseline_factor=baseline_factor, W6_factor=W6_factor, title="iSBRT with ICI",
                             ylab="")

ggsave("Fig 4_alluvial_IO.svg",
       device = "svg",
       width = 6.10,
       height= 7.57,
       units = "cm",
       path=file.path(paste0(folder_output)))

shell.exec(file.path(paste0(folder_output,"Fig 4_alluvial_IO.svg")))
#__Point and line plot split by PD-L1----

PDL1_immune_plot = point_line_graph(data%>%filter(pop_ITT=="Y"), Baseline_numbers=PDL1_inflam_b_num,
                                    W6_numbers=PDL1_inflam_W6_num,
                                    title = "PD-L1 immune",
                                    dimscale = "%",
                                    Facet_split = PDL1_inflam_b_spl, legend_plot = "Yes")

ggsave("Fig 4_point_and_line.svg",
       device = "svg",
       width = 6.1,
       height= 7.57+1,
       units="cm",
       path=file.path(paste0(folder_output)))

shell.exec(file.path(paste0(folder_output,"Fig 4_point_and_line.svg")))

#_Forest plot: combined dynamics -----

fig5_forest = function(data,name){
  
  # Variables you want to calculate CI of events pCR and their corresponding endpoint ('success')
  imp = read_excel()
  
  # Calculate results for 3 conditions: overall, PD-L1 neg and PD-L1 pos
  # Overall
  # F_overall = diff_proportion(data,imp)
  F_PDL1_pos = diff_proportion(data %>% filter(PDL1_IC_b_spl_s=="≥ 1%"),imp)
  F_PDL1_neg = diff_proportion(data %>% filter(PDL1_IC_b_spl_s=="< 1%"),imp)
  
  # Add pCR rate difference
  F_PDL1_pos$pCR_delta=
    ifelse(is.na(F_PDL1_pos$prop),"",paste0(round(F_PDL1_pos$prop*100,digits=1),"% (",round(F_PDL1_pos$CI_lower*100,digits=1),
                                            "-",round(F_PDL1_pos$CI_upper*100,digits=1),")"))
  F_PDL1_neg$pCR_delta=
    ifelse(is.na(F_PDL1_neg$prop),"",paste0(round(F_PDL1_neg$prop*100,digits=1),"% (",round(F_PDL1_neg$CI_lower*100,digits=1),
                                            "-",round(F_PDL1_neg$CI_upper*100,digits=1),")"))
  
  # Change column names
  # colnames(F_overall)[2:ncol(F_overall)] = paste0("Overall_",colnames(F_overall)[2:ncol(F_overall)])
  colnames(F_PDL1_pos)[2:ncol(F_PDL1_pos)] = paste0("PD_L1_pos_",colnames(F_PDL1_pos)[2:ncol(F_PDL1_pos)])
  colnames(F_PDL1_neg)[2:ncol(F_PDL1_neg)] = paste0("PD_L1_neg_",colnames(F_PDL1_neg)[2:ncol(F_PDL1_neg)])
  
  # cbind
  # F3 = cbind(F_overall,F_PDL1_pos[2:ncol(F_PDL1_pos)])
  F3 = cbind(F_PDL1_neg,F_PDL1_pos[2:ncol(F_PDL1_pos)])
  
  #indent if number in prop except for Overall
  F3$Subgroup <- ifelse(is.na(F3$PD_L1_neg_prop)|F3$Subgroup=="Overall",
                        F3$Subgroup,
                        paste0("   ", F3$Subgroup))
  
  #Document which Subgroup will be bold (inserted after plot is made) if no number in prop & Subgroup is not NA
  rows_to_bold = which(imp$format=="bold")
  rows_to_italic = which(imp$format=="italic")
  
  # NA to blank or NA will be transformed to character
  F3$PD_L1_pos_iSBRT_only <- ifelse(is.na(F3$PD_L1_pos_prop), "", F3$PD_L1_pos_iSBRT_only)
  F3$PD_L1_neg_iSBRT_only <- ifelse(is.na(F3$PD_L1_neg_prop), "", F3$PD_L1_neg_iSBRT_only)
  F3$PD_L1_pos_iSBRT_IO <- ifelse(is.na(F3$PD_L1_pos_prop), "", F3$PD_L1_pos_iSBRT_IO)
  F3$PD_L1_neg_iSBRT_IO <- ifelse(is.na(F3$PD_L1_neg_prop), "", F3$PD_L1_neg_iSBRT_IO)
  
  F3$Subgroup <- ifelse(is.na(F3$Subgroup), "", F3$Subgroup)
  
  
  # Add blank column for the forest plot to display CI.
  # Adjust the column width with space.
  F3$` ` <- paste(rep(" ", 17), collapse = " ")
  F3$`  ` <- paste(rep(" ", 1), collapse = " ")
  
  # changes names of header
  F3 =F3 %>% rename("iSBRT only" = PD_L1_pos_iSBRT_only,
                    "iSBRT + ICI" = PD_L1_pos_iSBRT_IO,
                    "iSBRT + only " = PD_L1_neg_iSBRT_only,
                    "iSBRT + ICI " = PD_L1_neg_iSBRT_IO,
                    "pCR rate Δ" = PD_L1_pos_pCR_delta,
                    "pCR rate Δ " = PD_L1_neg_pCR_delta
  )
  
  # Creaste forest plot
  library(forestploter)
  
  size_sub = 6
  size_text = 7
  size_head = 10
  
  tm <- forest_theme(base_size = size_text,  # Adjust base font size (default is 10)
                     base_family = "arial",
                     base_line_height = 0.5,  # Adjust line height (default is 1.2)
                     refline_gp = gpar(col = "black"),
                     title_gp = gpar(fontsize = size_head),
                     footnote_gp = gpar(col = "#636363", fontface = "italic"))
  
  # multiply by 100 to get %
  F3$PD_L1_pos_prop = F3$PD_L1_pos_prop*100
  F3$PD_L1_pos_CI_lower = F3$PD_L1_pos_CI_lower*100
  F3$PD_L1_pos_CI_upper = F3$PD_L1_pos_CI_upper*100
  F3$PD_L1_neg_prop = F3$PD_L1_neg_prop*100
  F3$PD_L1_neg_CI_lower = F3$PD_L1_neg_CI_lower*100
  F3$PD_L1_neg_CI_upper = F3$PD_L1_neg_CI_upper*100
  
  # WITH PCR RATE DELTA
  # p <- forest(F3[,c(1:3,7,14,15,14,15,8,9,13)],
  #             est=list(F3$PD_L1_neg_prop,F3$PD_L1_pos_prop),
  #             lower=list(F3$PD_L1_neg_CI_lower,F3$PD_L1_pos_CI_lower),
  #             upper=list(F3$PD_L1_neg_CI_upper,F3$PD_L1_pos_CI_upper),
  #             ci_column = c(5,7),
  #             ticks_at = c(-60,-30,0,30,60),
  #             xlim = c(-60,60),
  #             ref_line = 0,
  #             arrow_lab = c("iSBRT_only \n better", "iSBRT + ICI \n better"),
  #             theme = tm)
  
  # WITHOUT PCR RATE DELTA
  p <- forest(F3[,c(1:3,14,15,14,8,9)],
              est=list(F3$PD_L1_neg_prop,F3$PD_L1_pos_prop),
              lower=list(F3$PD_L1_neg_CI_lower,F3$PD_L1_pos_CI_lower),
              upper=list(F3$PD_L1_neg_CI_upper,F3$PD_L1_pos_CI_upper),
              ci_column = c(4,6),
              ticks_at = c(-60,-30,0,30,60),
              xlim = c(-60,60),
              ref_line = 0,
              arrow_lab = c("iSBRT_only \n better", "iSBRT + ICI \n better"),
              theme = tm,
              size=0.7)
  
  # Make some rows bold
  for (row in rows_to_bold) {
    p <- edit_plot(p, row = row, gp = gpar(fontface = "bold"))
  }
  
  # Make some rows italic
  for (row in rows_to_italic) {
    p <- edit_plot(p, row = row, gp = gpar(fontface = "italic"))
  }
  
  # # Make significant values "red"
  p <- edit_plot(p,
                 row=which(F3$PD_L1_neg_CI_lower * F3$PD_L1_neg_CI_upper  > 0),
                 col=4,
                 which="ci",
                 gp=gpar(col="red",fill="red"))
  
  # Make header a bit larger in text size
  p = edit_plot( p, row = 1, part="header", which = "text", gp=gpar(pointsize=size_head))
  
  # Add text under header
  p = insert_text(p,
                  text = c("n_pCR/n_patients; % (95% CI)"),
                  row = 2,
                  col = c(2:3),
                  part = "header",
                  gp=gpar(fontface = "plain", size = size_sub)
  )
  
  # Add borders headers
  p <- add_border(p, part = "header", row = 2, where = "bottom", gp=gpar(lwd=0.5))
  
  p <- add_border(p, part = "header", row = 1, col = c(2:4,6:8
  ) , where = "top", gp=gpar(lwd=0.5))
  
  # Prepare space for upper text and add color
  p = insert_text(p,
                  text="pD-L1 negative",
                  row=1,
                  part="header",
                  col=2:4,
                  gp=gpar(pointsize=10))
  
  p = edit_plot(p, row = 2, col=2:4, which = "background",part="header",
                gp = gpar(fill = "#87CEEB"))
  p = edit_plot(p, row = 2, col=6:8, which = "background",part="header",
                gp = gpar(fill = "#FFA07A"))
  
  cairo_pdf(file.path(paste0(folder_output,"PDF/",name,".pdf")), width = 8, height = 4.8, family="arial", pointsize = size_text)  # A4 size in inches
  print(p)
  dev.off()
  shell.exec(file.path(paste0(folder_output,"PDF/",name,".pdf")))
  
}

fig5_forest(data %>% filter(pop_ITT=="Y"), "Figure_4_FOREST_ITT.pdf")


#----
# RESULTS MENTIONED IN TEXT----
# CONSORT
table(data$MammaPrint, data$Arm, data$`RCB class`)

# number of alnd and slnb
data %>%
  filter(pop_ITT == "Y") %>%
  group_by(Arm, `ALND?`) %>%
  summarise(n_ALND = n()) %>%
  mutate(perc_ALND = n_ALND/sum(n_ALND))

data %>%
  filter(pop_ITT == "Y") %>%
  group_by(`Nodal Status_split`) %>%
  summarise(n = n()) %>%
  mutate(perc_n = n/sum(n))

data %>%
  filter(pop_ITT == "Y") %>%
  group_by(cT) %>%
  summarise(n = n()) %>%
  mutate(perc_n = n/sum(n))

data %>%
  filter(pop_ITT == "Y") %>%
  group_by(CPS_b_spl) %>%
  summarise(n = n()) %>%
  mutate(perc_n = n/sum(n))

data %>%
  filter(pop_ITT == "Y") %>%
  group_by(Arm, CPS_b_spl) %>%
  summarise(n = n()) %>%
  mutate(perc_n = n/sum(n))

data %>%
  filter(pop_ITT == "Y", CPS_W6_spl!="NE", CPS_W6_spl!="Not available") %>%
  group_by(Arm, CPS_W6_spl) %>%
  summarise(n = n()) %>%
  mutate(perc_n = n/sum(n))

# RCB 0/1 in PD-L1 positive
data %>% filter(pop_ITT=="Y", PDL1_IC_b_spl_s == "≥ 1%") %>%
  group_by(Arm, RCB_endpoint) %>%
  summarise(n=n())


#----
#### SUPPLEMENT ----
#_BAR PLOTS: PCR IN PRIMARY NODE NEGATIVE, NODE POSITIVE, PRIMARY ONLY, NODES ONLY, no tumor on biopsy----
# pcr_cN_neg_r = bar_graph_f(data%>%filter(cN_split=="cN0"), endpoint_variable="pCR_endpoint",
#                          endpoint_definition="pCR",
#                          pval=FALSE, ylab= "pCR, % (95% CI)", title = "pCR in node negative", letter="A")
# 
# pcr_cN_neg = pcr_cN_neg_r$plot
# title.pos.y_val = pcr_cN_neg_r$title.pos.y
# 
# pcr_cN_pos =  bar_graph_f(data%>%filter(cN_split=="cN+"), endpoint_variable="pCR_endpoint",
#                           endpoint_definition="pCR",
#                           pval=FALSE, ylab= "pCR, % (95% CI)", title = "pCR in node positive", letter="B",
#                           title.pos.y = title.pos.y_val)$plot

margin_val = margin(3,0,0.9,0.6, unit="cm")

RCB01_PDL1_pos_r = bar_graph_f(data%>%filter(pop_ITT=="Y") %>% filter(PDL1_IC_b_spl_s == "≥ 1%"),
                               endpoint_variable="RCB_endpoint",
                               endpoint_definition="Yes",
                               pval=FALSE, ylab= "RCB 0/1, % (95% CI)",
                               title = "RCB 0/1 in PD-L1 ≥ 1%", letter="B", margin_val = margin_val)

title.pos.y_val = RCB01_PDL1_pos_r$title.pos.y

RCB01_PDL1_pos_p = RCB01_PDL1_pos_r$plot


RCB01_PDL1_neg_r = bar_graph_f(data%>%filter(pop_ITT=="Y") %>% filter(PDL1_IC_b_spl_s == "< 1%"),
                               endpoint_variable="RCB_endpoint",
                               endpoint_definition="Yes",
                               pval=FALSE, ylab= "RCB 0/1, % (95% CI)",
                               title = "RCB 0/1 in PD-L1 < 1%", letter="A", margin_val = margin_val, 
                               title.pos.y=title.pos.y_val)

RCB01_PDL1_neg_p = RCB01_PDL1_neg_r$plot


pcr_nodal_only_r = bar_graph_f(data %>% filter(pop_ITT=="Y") %>% filter(cN_split=="cN+"),
                               endpoint_variable="pCR_nodal",
                               endpoint_definition="Yes",
                               pval=FALSE, ylab= "pCR, % (95% CI)",
                               title = "pCR in nodes only (ypN0) \n in baseline cN+",
                               letter="D", margin_val = margin_val)

pcr_nodal_only_p = pcr_nodal_only_r$plot
title.pos.y_val = pcr_nodal_only_r$title.pos.y

pcr_primary_only_p = bar_graph_f(data %>% filter(pop_ITT=="Y"),
                                 endpoint_variable="pCR_T0_TIS_NX",
                                 endpoint_definition="Yes",
                                 pval=FALSE, ylab= "pCR, % (95% CI)",
                                 title = "pCR in primary only (ypT0)",
                                 letter = "C", title.pos.y=title.pos.y_val, margin_val = margin_val)$plot

No_tumor_W6_p = bar_graph_f(data %>% filter(pop_ITT=="Y") %>% filter(!is.na(W6_tumor_HE)),
                            endpoint_variable="W6_tumor_HE",
                            endpoint_definition="No tumor present",
                            ylab= "No tumour on W6 biopsy, \n % (95% CI)",
                            title = "No tumour on W6 biopsy", letter="E", margin_val = margin_val)$plot

layout = "
AB
CD
EF"

Supp_Fig_Bar <- 
  RCB01_PDL1_neg_p + RCB01_PDL1_pos_p +
  pcr_primary_only_p + pcr_nodal_only_p +
  No_tumor_W6_p + plot_spacer() +
  plot_layout(design = layout)

ggplot2::ggsave(path=file.path(paste0(folder_output),"PDF/"),
                filename = "Supp-Bar.pdf",
                plot = Supp_Fig_Bar,
                device = cairo_pdf,
                width = 17, 
                height = 23,
                units = "cm"
)

shell.exec(file.path(paste0(folder_output,"PDF/","Supp-Bar.pdf")))


#----
#_FOREST PLOT ODDS RATIO BASELINE & WEEK 6 DYNAMICS + MammaPrint index results -----
OR_imp = read_excel()

df = data %>%
  filter(!is.na(Arm)) %>%
  filter(pop_ITT=="Y")
filter_var = "Arm"

# Overall
filter_condition = rep(TRUE,nrow(df))
OR_W6_overall = OR_function(df, filter_var, filter_condition, OR_imp)
colnames(OR_W6_overall)[3:ncol(OR_W6_overall)] = paste0("Overall_",colnames(OR_W6_overall)[3:ncol(OR_W6_overall)]) 

# SBRT_only
filter_condition = df$Arm=="Arm 1"
OR_W6_SBRT_only = OR_function(df, filter_var, filter_condition, OR_imp)
colnames(OR_W6_SBRT_only)[3:ncol(OR_W6_SBRT_only)] = paste0("SBRT_only_",colnames(OR_W6_SBRT_only)[3:ncol(OR_W6_SBRT_only)]) 

# SBRT+ICI
filter_condition = df$Arm!="Arm 1"
OR_W6_SBRT_IO = OR_function(df, filter_var, filter_condition, OR_imp)
colnames(OR_W6_SBRT_IO)[3:ncol(OR_W6_SBRT_IO)] = paste0("SBRT_IO_",colnames(OR_W6_SBRT_IO)[3:ncol(OR_W6_SBRT_IO)]) 

# Combine tables
OR_W6_final = cbind(OR_W6_overall,OR_W6_SBRT_only[,3:ncol(OR_W6_SBRT_only)])
OR_W6_final = cbind(OR_W6_final,OR_W6_SBRT_IO[,3:ncol(OR_W6_SBRT_only)])

#indent if number in n, 
OR_W6_final$Subgroup <- ifelse(is.na(OR_W6_final$Overall_estimate),
                               OR_W6_final$Subgroup, paste0("   ", OR_W6_final$Subgroup))

# Add 3 blank column for the forest plot to display CI.
# Space for plotting OR
OR_W6_final$OR <- paste(rep(" ", 20), collapse = " ")
# Small space between groups
OR_W6_final$s<- paste(rep(" ", 1), collapse = " ")

# Filter out Not available
OR_W6_final = OR_W6_final %>% filter(Subgroup != "Not available")

# Creaste forest plot
library(forestploter)

tm <- forest_theme(base_size = 7,
                   base_family = "arial",
                   refline_gp = gpar(col = "black"),
                   footnote_gp = gpar(col = "#636363", fontface = "italic"),
                   ci_col = "black",
                   ci_fill = "black")

p <- forest(OR_W6_final[,c(1,16,3,15,16,7,15,16,11,15,16)],
            est=list(OR_W6_final$Overall_estimate,OR_W6_final$SBRT_only_estimate,OR_W6_final$SBRT_IO_estimate),
            lower=list(OR_W6_final$Overall_lower,OR_W6_final$SBRT_only_lower,OR_W6_final$SBRT_IO_lower),
            upper=list(OR_W6_final$Overall_upper,OR_W6_final$SBRT_only_upper,OR_W6_final$SBRT_IO_upper),
            ci_column = c(4,7,10),
            xlim=c(0.25,16),
            ref_line = 1,
            arrow_lab = c("Residual disease", "pCR"),
            theme = tm,
            ticks_at = c(0.25,1,4,16),
            x_trans = "log")

# Make some rows bold
p <- edit_plot(p, row = which(OR_W6_final$format=="bold"), gp = gpar(fontface = "bold"))


# Make significant box and lines red
if(length(which(OR_W6_final$Overall_lower>1 | OR_W6_final$Overall_upper<1))!=0) {
  p <- edit_plot(p,
                 row = which(OR_W6_final$Overall_lower>1 | OR_W6_final$Overall_upper<1),
                 col=4,
                 which="ci",
                 gp=gpar(col="red",fill="red")
  ) }

# Make significant box and lines red
if(length(which(OR_W6_final$SBRT_only_lower > 1 | OR_W6_final$SBRT_only_upper < 1))!=0) {
  p <- edit_plot(p,
                 row = which(OR_W6_final$SBRT_only_lower > 1 | OR_W6_final$SBRT_only_upper < 1),
                 col=7,
                 which="ci",
                 gp=gpar(col="red",fill="red")
  ) }

# Make significant box and lines red
if(length(which(OR_W6_final$SBRT_IO_lower > 1 | OR_W6_final$SBRT_IO_upper < 1))!=0) {
  p <- edit_plot(p,
                 row = which(OR_W6_final$SBRT_IO_lower > 1 | OR_W6_final$SBRT_IO_upper < 1),
                 col=10,
                 which="ci",
                 gp=gpar(col="red",fill="red")
  ) }

# # Add borders headers
p <- add_border(p, part = "header", row = 1, where = "bottom", gp=gpar(lwd=0.5))

p <- add_border(p, part = "header", row = 1, where = "top", col = c(3,4,6,7,9,10),gp=gpar(lwd=0.5))


ggsave(filename=file.path(folder_output,"Supp_OR_raw.svg"),p,device="svg",units="cm",width=29,height=20)
shell.exec(file.path(paste0(folder_output,"Supp_OR_raw.svg")))

# Logistic Regression: MammaPrint Index and pCR----
df = data %>%
  filter(!is.na(as.numeric(MammaPrint_Index))) %>%
  mutate(Arm_split = ifelse(Arm=="Arm 1","iSBRT without ICI","iSBRT with ICI")) %>%
  mutate(Arm_split =  fct_relevel(Arm_split, "iSBRT without ICI","iSBRT with ICI"))

LR_MP_Overall = regression_plot(df, v_cont = "MammaPrint_Index", 
                                xlab = element_blank(), ylab ="Probability of pCR",
                                MammaPrint_indication = TRUE,  x_breaks_man=c(-1,-0.56,0,0.355),
                                xlim2 = 0.7, ypos_text = 0.95)

# Two linear regression curves: compare
df_model = df%>%     
  mutate(pCR_endpoint_binary = fct_recode(pCR_endpoint, "1" = "pCR", "0" = "no pCR"))%>%
  mutate(pCR_endpoint_binary = as.numeric(as.character(pCR_endpoint_binary)))

model <- lm(pCR_endpoint_binary ~ MammaPrint_Index * Arm_split, data = df_model)
summary(model)

LR_MP_split = regression_plot(df, v_cont = "MammaPrint_Index", splitter = "Arm_split",
                              scale_col_val = c("iSBRT with ICI"="#20B2AA","iSBRT without ICI"="#505050"),
                              xlab = element_blank(), ylab ="Probability of pCR",
                              under_arrow_L = "MammaPrint High Risk", under_arrow_R = "MammaPrint Low Risk",
                              arrow_center = 0, xpos_text=-0.95, ypos_text =0.95, x_breaks_man=c(-1,-0.56,0,0.355),
                              scale_fill_val=c("iSBRT without ICI" = "#B0B0B0", "iSBRT with ICI" = "#48D1CC"), 
                              legend_pos = c(0.8,0.4), summary_text = "No", MammaPrint_indication=TRUE,
                              xlim2 = 0.7)

MammaPrint_plots = 
  (LR_MP_Overall | LR_MP_split)


ggsave(path=file.path(paste0(folder_output,"PDF/")),
       plot = MammaPrint_plots,
       filename = "Supp-MammaPrint-Index.pdf",
       device = cairo_pdf,
       width=21*0.85, height=15*0.75,
       units = "cm"
)

# Scatter plot between PD-L1 immune and MammaPrint

library(ggpubr)  # for stat_cor()

# Create the plot
ggplot(df, aes(x = MammaPrint_Index, y = as.numeric(CPS_b_num))) +
  geom_point(color = "steelblue", size = 2) +  # scatter plot
  geom_smooth(method = "lm", se = TRUE, color = "darkred") +  # regression line
  stat_cor(method = "spearman", label.x = -0.5, label.y = 75, size = 5) +  # correlation coefficient
  labs(
    title = "Relationship between MammaPrint Index and CPS",
    x = "MammaPrint Index",
    y = "CPS"
  ) +
  coord_cartesian(xlim = c(-1, 0.7), ylim=c(0,100))+
  theme_minimal()

# Create the plot
ggplot(df, aes(x = MammaPrint_Index, y = as.numeric(PDL1_inflam_b_num))) +
  geom_point(color = "steelblue", size = 2) +  # scatter plot
  geom_smooth(method = "lm", se = TRUE, color = "darkred") +  # regression line
  stat_cor(method = "spearman", label.x = -0.5, label.y = 75, size = 5) +  # correlation coefficient
  labs(
    title = "Relationship between MammaPrint Index and CPS",
    x = "MammaPrint Index",
    y = "PD-L1 on immune cells"
  ) +
  coord_cartesian(xlim = c(-1, 0.7), ylim=c(0,100))+
  theme_minimal()

# Create the plot
ggplot(df, aes(x = MammaPrint_Index, y = as.numeric(PDL1_tum_b_num))) +
  geom_point(color = "steelblue", size = 2) +  # scatter plot
  geom_smooth(method = "lm", se = TRUE, color = "darkred") +  # regression line
  stat_cor(method = "spearman", label.x = -0.5, label.y = 75, size = 5) +  # correlation coefficient
  labs(
    title = "Relationship between MammaPrint Index and CPS",
    x = "MammaPrint Index",
    y = "PD-L1 on tumour"
  ) +
  coord_cartesian(xlim = c(-1, 0.7), ylim=c(0,100))+
  theme_minimal()

#----
#_POINT AND LINE PLOT SPLIT BY pCR-----
pCR_PDL1_immune_plot = point_line_graph(data, Baseline_numbers=PDL1_inflam_b_num,
                                        W6_numbers=PDL1_inflam_W6_num,
                                        title = "PD-L1 immune",
                                        dimscale = "%",
                                        Facet_split = pCR_endpoint)

pCR_PDL1_tumor_plot = point_line_graph(data, Baseline_numbers=PDL1_tum_b_num,
                                       W6_numbers=PDL1_tum_W6_num,
                                       title = "PD-L1 tumour",
                                       dimscale = "%",
                                       Facet_split = pCR_endpoint)

pCR_Tils_plot = point_line_graph(data, Baseline_numbers=Tils_b_num,
                                 W6_numbers=Tils_W6_num,
                                 title = "sTILs",
                                 dimscale = "%",
                                 Facet_split = pCR_endpoint)

pCR_MHCI_tumor_plot = point_line_graph(data, Baseline_numbers=MHC_tumor_b_num,
                                       W6_numbers=MHC_tumor_W6_num,
                                       title = "MHC-I tumour",
                                       dimscale = "H-score",
                                       Facet_split = pCR_endpoint)

pCR_MHCI_stroma_plot = point_line_graph(data, Baseline_numbers=MHC_stroma_b_num,
                                        W6_numbers=MHC_stroma_W6_num,
                                        title = "MHC-I stroma",
                                        dimscale = "H-score",
                                        Facet_split = pCR_endpoint)

pCR_CPS_plot = point_line_graph(data, Baseline_numbers=CPS_b_num,
                                W6_numbers=CPS_W6_num,
                                title = "CPS",
                                dimscale = "",
                                Facet_split = pCR_endpoint)

pCR_leg_plot = point_line_graph(data, Baseline_numbers=PDL1_inflam_b_num,W6_numbers=PDL1_inflam_W6_num,
                                title = "PD-L1 immune compartiment", dimscale = "% (log scale)",
                                Facet_split = pCR_endpoint, legend_plot="Yes")
pCR_legend = cowplot::get_plot_component(pCR_leg_plot, 'guide-box-bottom', return_all = TRUE)
pCR_centered_legend <- ggdraw() +
  draw_plot(legend, x = 0.5, y = 0.5, width = 0.5, height = 0.5, hjust = 0.5, vjust = 0.5)
pCR_legend_plot = plot_grid(pCR_legend, nrow = 1)

pCR_combined_plot = 
  (pCR_PDL1_immune_plot | pCR_PDL1_tumor_plot) /
  (pCR_CPS_plot |pCR_Tils_plot) /
  (pCR_MHCI_stroma_plot | pCR_MHCI_tumor_plot) / 
  plot_spacer() /
  pCR_legend_plot +
  plot_layout(heights = c(3, 3, 3, 0.1, 0.3))  # Adjust heights: 3 for rows, 0.5 for legend

ggsave(path=file.path(paste0(folder_output)),
       # plot = pCR_combined_plot,
       filename = "Supp-pCR-combi.svg",
       device = "svg",
       width = 15, 
       height = 23,
       units = "cm"
)

shell.exec(file.path(paste0(folder_output,"Supp-pCR-combi.svg")))
#----
# PD-L1 tumor and CPS figure----
#__Alluvial CPS------
baseline_factor = "CPS_b_spl"
W6_factor = "CPS_W6_spl"
levels = c("No \n tumour","≥ 1 \n CPS","< 1 \n CPS","≥ 1 \n CPS ","< 1 \n CPS ","pCR","no \n pCR")
df_alluv_CPS = data %>%
  mutate(Arm_binary = ifelse(Arm == "Arm 1", "No_ICI", "ICI")) %>%
  mutate(CPS_W6_spl = ifelse(W6_tumor_HE =="No tumor present" & (CPS_W6_spl!="≥ 1" | CPS_W6_spl!="< 1"),
                             "No tumour", CPS_W6_spl))%>%
  filter(CPS_W6_spl %in% c("No tumour","≥ 1","< 1")) %>%
  mutate(CPS_b_spl = fct_recode(CPS_b_spl,
                                "< 1 \n CPS" = "< 1",
                                "≥ 1 \n CPS" = "≥ 1",
                                "No \n tumour" = "No tumour")) %>%
  mutate(CPS_W6_spl = fct_recode(CPS_W6_spl,
                                 "< 1 \n CPS " = "< 1", #SPACE ON PURPOSE TO MAKE DIFFERENT FACTOR
                                 "≥ 1 \n CPS " = "≥ 1", #SPACE ON PURPOSE TO MAKE DIFFERENT FACTOR
                                 "No \n tumour" = "No tumour")) %>%
  mutate(pCR_endpoint = fct_recode(pCR_endpoint,"pCR" = "pCR", "no \n pCR" = "no pCR"))

df_alluv_CPS$CPS_b_spl
df_alluv_CPS$CPS_W6_spl

p_alluv_CPS_No_ICI = f_alluvial(df = df_alluv_CPS %>% 
                                  filter(Arm_binary =="No_ICI"), levels=levels , baseline_factor=baseline_factor, W6_factor=W6_factor, title="iSBRT without ICI")

p_alluv_CPS_IO = f_alluvial(df = df_alluv_CPS %>% filter(Arm_binary =="ICI"), 
                            levels=levels , baseline_factor=baseline_factor, W6_factor=W6_factor, title="iSBRT with ICI",
                            ylab ="")

#__Alluvial_PD-L1 tumor ------
baseline_factor = "PDL1_tum_b_spl"
W6_factor = "PDL1_tum_W6_spl"
levels = c("No \n tumour","≥ 1% \n PD-L1","< 1% \n PD-L1","≥ 1% \n PD-L1 ","< 1% \n PD-L1 ","pCR","no \n pCR")
df_alluv_PDL1_tumor = data %>%
  filter(pop_ITT =="Y") %>%
  filter(PDL1_tum_W6_spl!="NE")%>%
  filter(PDL1_tum_W6_spl!="NA")%>%
  filter(!is.na(PDL1_tum_W6_spl))%>%
  mutate(Arm = ifelse(Arm == "Arm 1", "No_ICI", "ICI")) %>%
  mutate(PDL1_tum_b_spl = fct_recode(PDL1_tum_b_spl,
                                     "< 1% \n PD-L1" = "< 1%",
                                     "≥ 1% \n PD-L1" = "≥ 1%"))%>%
  mutate(PDL1_tum_W6_spl = fct_recode(PDL1_tum_W6_spl,
                                      "< 1% \n PD-L1 " = "< 1%", #SPACE ON PURPOSE TO MAKE DIFFERENT FACTOR
                                      "≥ 1% \n PD-L1 " = "≥ 1%", #SPACE ON PURPOSE TO MAKE DIFFERENT FACTOR
                                      "No \n tumour" = "No tumor")) %>%
  mutate(pCR_endpoint = fct_recode(pCR_endpoint,"pCR" = "pCR", "no \n pCR" = "no pCR"))

#___Without ICI
p_alluv_PDL1_tum_No_ICI = f_alluvial(df = df_alluv_PDL1_tumor %>% filter(Arm !="ICI"), 
                                     levels=levels , baseline_factor=baseline_factor, W6_factor=W6_factor, title="iSBRT without ICI")


#___With ICI
p_alluv_PDL1_tum_with_IO = f_alluvial(df = df_alluv_PDL1_tumor %>% filter(Arm =="ICI"), 
                                      levels=levels , baseline_factor=baseline_factor, W6_factor=W6_factor, title="iSBRT with ICI")


#__CPS & PD-L1 immune: Assemble alluvials into figure----

layout = "
AB
"

alluvials_CPS = wrap_elements(p_alluv_CPS_No_ICI + p_alluv_CPS_IO
                              + plot_layout(design = layout)
                              + plot_annotation(
                                title = "CPS",
                                theme = theme(plot.title = element_text(hjust = 0.5, size = 10, face = "bold" )))
)

alluvials_PDL1_tum = wrap_elements(p_alluv_PDL1_tum_No_ICI + p_alluv_PDL1_tum_with_IO
                                   + plot_layout(design = layout)
                                   + plot_annotation(
                                     title = "PD-L1 on tumour",
                                     theme = theme(plot.title = element_text(hjust = 0.5, size = 10, face = "bold" )))
)

layout =  "
A
B"

alluvials_PDL1_tum_CPS = wrap_elements(alluvials_CPS + alluvials_PDL1_tum
                                       + plot_layout(design = layout))

ggsave(path=file.path(paste0(folder_output,"PDF/")),
       filename = "Supp-alluv_CPS_PDL1_tum.pdf",
       plot=alluvials_PDL1_tum_CPS,
       device = cairo_pdf,
       width = 17, 
       height = 17,
       units = "cm"
)

shell.exec(file.path(paste0(folder_output,"PDF/","Supp-alluv_CPS_PDL1_tum.pdf")))

# ggsave(path=file.path(paste0(folder_output)),
#        filename = "Supp-alluv_CPS_PDL1_tum.svg",
#        plot=alluvials_PDL1_tum_CPS,
#        device = "svg",
#        width = 17, 
#        height = 17,
#        units = "cm"
# )
# 
# shell.exec(file.path(paste0(folder_output,"Supp-alluv_CPS_PDL1_tum.svg")))

#----


#----
#_MHC-I FIGURE----
#__Alluvial_MHC-I tumor------
baseline_factor = "MHC_tumor_baseline_median_split_grouped"
W6_factor = "MHC_tumor_W6_median_split_grouped"
levels = c("No \n tumour","≥ \n Mdn","< \n Mdn","≥ \n Mdn ","< \n Mdn ","pCR","no \n pCR")
df_alluv_MHC_tumor = data %>%
  mutate(Arm_binary = ifelse(Arm == "Arm 1", "No_ICI", "ICI")) %>%
  
  mutate(MHC_tumor_b_num=as.numeric(MHC_tumor_b_num))%>%
  filter(!is.na(MHC_tumor_b_num))%>%
  group_by(Arm_binary)%>%
  mutate(MHC_tumor_baseline_median_split_grouped = ifelse(as.numeric(MHC_tumor_b_num)<median(as.numeric(MHC_tumor_b_num)),"< Mdn","≥ Mdn"))%>%
  ungroup()%>%  
  mutate(MHC_tumor_baseline_median_split_grouped = fct_recode(MHC_tumor_baseline_median_split_grouped,
                                                              "< \n Mdn" = "< Mdn", #SPACE ON PURPOSE TO MAKE DIFFERENT FACTOR
                                                              "≥ \n Mdn" = "≥ Mdn" #SPACE ON PURPOSE TO MAKE DIFFERENT FACTOR
  )) %>%
  
  group_by(Arm_binary)%>%
  mutate(MHC_tumor_W6_num=as.numeric(MHC_tumor_W6_num))%>%
  mutate(MHC_tumor_W6_median_split_grouped = ifelse(MHC_tumor_W6_num<median(MHC_tumor_b_num, na.rm=TRUE),"< Mdn","≥ Mdn"))%>%
  ungroup() %>%
  mutate(MHC_tumor_W6_median_split_grouped = ifelse(W6_tumor_HE =="No tumor present" & is.na(MHC_tumor_W6_median_split_grouped),
                                                    "No tumour", MHC_tumor_W6_median_split_grouped)) %>%
  filter(!is.na(MHC_tumor_W6_median_split_grouped)) %>%
  mutate(MHC_tumor_W6_median_split_grouped = fct_recode(MHC_tumor_W6_median_split_grouped,
                                                        "< \n Mdn " = "< Mdn", #SPACE ON PURPOSE TO MAKE DIFFERENT FACTOR
                                                        "≥ \n Mdn " = "≥ Mdn", #SPACE ON PURPOSE TO MAKE DIFFERENT FACTOR
                                                        "No \n tumour" = "No tumour")) %>%
  
  mutate(pCR_endpoint = fct_recode(pCR_endpoint,"pCR" = "pCR", "no \n pCR" = "no pCR"))

comb_levels = c(levels(df_alluv_MHC_tumor$MHC_tumor_baseline_median_split_grouped),
                levels(df_alluv_MHC_tumor$MHC_tumor_W6_median_split_grouped),
                levels(df_alluv_MHC_tumor$pCR_endpoint))

levels %in% comb_levels


p_alluv_MHC_tumor_No_ICI = f_alluvial(df = df_alluv_MHC_tumor %>% 
                                        filter(Arm_binary =="No_ICI"), levels=levels , baseline_factor=baseline_factor, W6_factor=W6_factor, title="iSBRT without ICI")

p_alluv_MHC_tumor_ICI = f_alluvial(df = df_alluv_MHC_tumor %>% filter(Arm_binary =="ICI"), 
                                   levels=levels , baseline_factor=baseline_factor, W6_factor=W6_factor, title="iSBRT with ICI",
                                   ylab ="")


layout = "AB"

p_alluv_MHC_tumor = wrap_elements(
  p_alluv_MHC_tumor_No_ICI +
    p_alluv_MHC_tumor_ICI +
    plot_layout(design = layout)+
    plot_annotation(
      title = "MHC-I on tumour (H-score)",
      theme = theme(plot.title = element_text(hjust = 0.5, size = 10, face = "bold" ))
    ))

#__LR MHC-I tumor ----

# n-fold change and log2 transformation
df = data %>%
  filter(!is.na(as.numeric(MHC_tumor_b_num)))%>%
  filter(!is.na(as.numeric(MHC_tumor_W6_num)))%>%
  mutate(MHC_tumor_W6_num=ifelse(as.numeric(MHC_tumor_W6_num)==0,0.1,MHC_tumor_W6_num))%>%
  mutate(MHC_tumor_delta_num=(log2(as.numeric(MHC_tumor_W6_num)/as.numeric(MHC_tumor_b_num))))

W6_MHC_tumor_No_ICI= regression_plot(df=df%>%filter(pop_ITT=="Y")%>%filter(Arm=="Arm 1"), v_cont = "MHC_tumor_delta_num",
                                     xlab = "log2 fold change in MHC-I tumour\nbetween baseline and W6", 
                                     ylab ="Probability of pCR", title="No ICI",
                                     x_breaks_man=c(-3,-2,-1,0,1), under_arrow_L = "Decrease\nMHC-I in tumour",
                                     under_arrow_R = "Increase\nMHC-I in tumour",Arrows=TRUE)

W6_MHC_tumor_ICI = regression_plot(df=df%>%filter(pop_ITT=="Y")%>%filter(Arm!="Arm 1"), v_cont = "MHC_tumor_delta_num", 
                                   xlab ="log2 fold change in MHC-I tumour\n between baseline and W6", ylab ="", title="ICI",
                                   x_breaks_man=c(-1,0,1,2,3), under_arrow_L = "Decrease\nMHC-I in tumour",
                                   under_arrow_R = "Increase\nMHC-I in tumour", Arrows=TRUE)


#__Alluvial_MHC-I stroma------
baseline_factor = "MHC_stroma_baseline_median_split_grouped"
W6_factor = "MHC_stroma_W6_median_split_grouped"
levels = c("No \n tumour","≥ Mdn","< Mdn","≥ Mdn ","< Mdn ","pCR","no \n pCR")
df_alluv_MHC_stroma = data %>%
  mutate(Arm_binary = ifelse(Arm == "Arm 1", "No_ICI", "ICI")) %>%
  
  mutate(MHC_stroma_b_num=as.numeric(MHC_stroma_b_num))%>%
  filter(!is.na(MHC_stroma_b_num))%>%
  group_by(Arm_binary)%>%
  mutate(MHC_stroma_baseline_median_split_grouped = ifelse(as.numeric(MHC_stroma_b_num)<median(as.numeric(MHC_stroma_b_num)),"< Mdn","≥ Mdn"))%>%
  ungroup()%>%
  
  group_by(Arm_binary)%>%
  mutate(MHC_stroma_W6_num=as.numeric(MHC_stroma_W6_num))%>%
  mutate(MHC_stroma_W6_median_split_grouped = ifelse(MHC_stroma_W6_num<median(MHC_stroma_b_num, na.rm=TRUE),"< Mdn","≥ Mdn"))%>%
  ungroup() %>%
  mutate(MHC_stroma_W6_median_split_grouped = ifelse(W6_tumor_HE =="No tumor present" & is.na(MHC_stroma_W6_median_split_grouped),
                                                     "No tumour", MHC_stroma_W6_median_split_grouped)) %>%
  filter(!is.na(MHC_stroma_W6_median_split_grouped)) %>%
  mutate(MHC_stroma_W6_median_split_grouped = fct_recode(MHC_stroma_W6_median_split_grouped,
                                                         "< Mdn " = "< Mdn", #SPACE ON PURPOSE TO MAKE DIFFERENT FACTOR
                                                         "≥ Mdn " = "≥ Mdn", #SPACE ON PURPOSE TO MAKE DIFFERENT FACTOR
                                                         "No \n tumour" = "No tumour")) %>%
  
  mutate(pCR_endpoint = fct_recode(pCR_endpoint,"pCR" = "pCR", "no \n pCR" = "no pCR"))

p_alluv_MHC_stroma_No_ICI = f_alluvial(df = df_alluv_MHC_stroma %>% 
                                         filter(Arm_binary =="No_ICI"), levels=levels , baseline_factor=baseline_factor, W6_factor=W6_factor, title="iSBRT without ICI")

p_alluv_MHC_stroma_ICI = f_alluvial(df = df_alluv_MHC_stroma %>% filter(Arm_binary =="ICI"), 
                                    levels=levels , baseline_factor=baseline_factor, W6_factor=W6_factor, title="iSBRT with ICI",
                                    ylab="")


layout = "AB"

p_alluv_MHC_stroma = wrap_elements(
  p_alluv_MHC_stroma_No_ICI +
    p_alluv_MHC_stroma_ICI +
    plot_layout(design = layout)+
    plot_annotation(
      title = "MHC-I on stroma (H-score)",
      theme = theme(plot.title = element_text(hjust = 0.5, size = 10, face = "bold"))
    ))

p_alluv_MHC_stroma

#__LR MHC-I stroma ----

# n-fold change
df = data %>%
  filter(!is.na(as.numeric(MHC_stroma_b_num)))%>%
  filter(!is.na(as.numeric(MHC_stroma_W6_num)))%>%
  filter(!is.na(as.numeric(MHC_stroma_W6_num)))%>%
  mutate(MHC_stroma_W6_num=ifelse(as.numeric(MHC_stroma_W6_num)==0,0.1,MHC_stroma_W6_num))%>%
  mutate(MHC_stroma_delta_num=(log2(as.numeric(MHC_stroma_W6_num)/as.numeric(MHC_stroma_b_num))))

W6_MHC_stroma_No_ICI= regression_plot(df=df%>%filter(pop_ITT=="Y")%>%filter(Arm=="Arm 1"), v_cont = "MHC_stroma_delta_num", 
                                      xlab = "log2 fold change in MHC-I stroma\nbetween baseline and W6", ylab ="Probability of pCR", 
                                      title="No ICI",
                                      x_breaks_man=c(-0.75,0,0.75), under_arrow_L = "Decrease\nMHC-I in stroma",
                                      under_arrow_R = "Increase\nMHC-I in stroma", Arrows=TRUE)

W6_MHC_stroma_ICI = regression_plot(df=df%>%filter(pop_ITT=="Y")%>%filter(Arm!="Arm 1"), v_cont = "MHC_stroma_delta_num", 
                                    xlab = "log2 fold change in MHC-I stroma\nbetween baseline and W6", ylab ="Probability of pCR",
                                    title="ICI",
                                    x_breaks_man=c(-0.75,0,0.75), , under_arrow_L = "Decrease\nMHC-I in stroma",
                                    under_arrow_R = "Increase\nMHC-I in stroma", Arrows=TRUE)

layout = "
AB"
LR_MHC_stroma = wrap_plots(W6_MHC_stroma_No_ICI + W6_MHC_stroma_ICI + plot_layout(design = layout))


#__MHC-I: Assemble plots into figureI----

layout = "
AB
##
CD
"

MHC_tumor = wrap_elements(
  p_alluv_MHC_tumor_No_ICI + p_alluv_MHC_tumor_ICI +
    W6_MHC_tumor_No_ICI + W6_MHC_tumor_ICI +
    plot_layout(design = layout, heights = c(1.2,0.1,1)) +
    plot_annotation(
      title = "MHC-I on tumour",
      theme = theme(plot.title = element_text(hjust = 0.5, size = 10, face = "bold" )))
)

MHC_stroma = wrap_elements(
  p_alluv_MHC_stroma_No_ICI + p_alluv_MHC_stroma_ICI +
    W6_MHC_stroma_No_ICI + W6_MHC_stroma_ICI +
    plot_layout(design = layout, heights = c(1.2,0.1,1)) +
    plot_annotation(
      title = "MHC-I on stroma",
      theme = theme(plot.title = element_text(hjust = 0.5, size = 10, face = "bold" )))
)

layout = "
A
B"

Supplement_MHCI = MHC_tumor + MHC_stroma +
  plot_layout(design=layout)

ggsave(path=file.path(paste0(folder_output,"PDF/")),
       filename = "Supp-MHCI.pdf",
       plot = Supplement_MHCI,
       device = cairo_pdf,
       width = 17, 
       height = 27,
       units = "cm"
)

# ggsave(path=file.path(paste0(folder_output)),
#        filename = "Supplement_MHCI.svg",
#        device = "svg",
#        width = 17, 
#        height = 27,
#        units = "cm"
# )

shell.exec(file.path(paste0(folder_output,"PDF/","Supp-MHCI.pdf")))


#----
#_CD73 figure-----
#--Dynamic split by pCR----
df = data %>% mutate(Arm = fct_recode(Arm,
                                      "No_ICI" = "Arm 1",
                                      "Single_ICI" = "Arm 2",
                                      "Double_ICI" = "Arm 3"))
pCR_CD73_stroma_plot_3_arms = point_line_graph(df, Baseline_numbers = CD73_stroma_b_num,
                                               W6_numbers = CD73_stroma_W6_num,
                                               title = "CD73 stromal IHC dynamics",
                                               dimscale = "H-score",
                                               Facet_split = pCR_endpoint,
                                               Arms = 3,
                                               legend_plot="Yes")
#--CD73 alluvial-----
baseline_factor = "CD73_stroma_baseline_median_split_grouped"
W6_factor = "CD73_stroma_W6_median_split_grouped"
levels = c("No \n tumour","< \n Mdn","≥ \n Mdn","< \n Mdn ","≥ \n Mdn ","pCR","no \n pCR")
df_alluv_CD73_stroma = data %>%
  mutate(Arm_binary = ifelse(Arm == "Arm 1", "No_ICI", "ICI")) %>%
  
  mutate(CD73_stroma_b_num=as.numeric(CD73_stroma_b_num))%>%
  filter(!is.na(CD73_stroma_b_num))%>%
  group_by(Arm)%>%
  mutate(CD73_stroma_baseline_median_split_grouped = ifelse(as.numeric(CD73_stroma_b_num)<median(as.numeric(CD73_stroma_b_num)),"< Mdn","≥ Mdn"))%>%
  ungroup()%>%  
  mutate(CD73_stroma_baseline_median_split_grouped = fct_recode(CD73_stroma_baseline_median_split_grouped,
                                                                "< \n Mdn" = "< Mdn", #SPACE ON PURPOSE TO MAKE DIFFERENT FACTOR
                                                                "≥ \n Mdn" = "≥ Mdn" #SPACE ON PURPOSE TO MAKE DIFFERENT FACTOR
  )) %>%
  
  group_by(Arm)%>%
  mutate(CD73_stroma_W6_num=as.numeric(CD73_stroma_W6_num))%>%
  mutate(CD73_stroma_W6_median_split_grouped = ifelse(CD73_stroma_W6_num<median(CD73_stroma_b_num, na.rm=TRUE),"< Mdn","≥ Mdn"))%>%
  ungroup() %>%
  mutate(CD73_stroma_W6_median_split_grouped = ifelse(W6_tumor_HE =="No tumor present" & is.na(CD73_stroma_W6_median_split_grouped),
                                                      "No tumour", CD73_stroma_W6_median_split_grouped)) %>%
  filter(!is.na(CD73_stroma_W6_median_split_grouped)) %>%
  mutate(CD73_stroma_W6_median_split_grouped = fct_recode(CD73_stroma_W6_median_split_grouped,
                                                          "< \n Mdn " = "< Mdn", #SPACE ON PURPOSE TO MAKE DIFFERENT FACTOR
                                                          "≥ \n Mdn " = "≥ Mdn", #SPACE ON PURPOSE TO MAKE DIFFERENT FACTOR
                                                          "No \n tumour" = "No tumour")) %>%
  
  mutate(pCR_endpoint = fct_recode(pCR_endpoint,"pCR" = "pCR", "no \n pCR" = "no pCR"))


p_alluv_CD73_stroma_A1 = f_alluvial(df = df_alluv_CD73_stroma %>% 
                                      filter(Arm =="Arm 1"), levels=levels , baseline_factor=baseline_factor, W6_factor=W6_factor, title="No ICI")

p_alluv_CD73_stroma_A2 = f_alluvial(df = df_alluv_CD73_stroma %>% filter(Arm =="Arm 2"), 
                                    levels=levels , baseline_factor=baseline_factor, W6_factor=W6_factor, title="Single ICI",
                                    ylab ="")

p_alluv_CD73_stroma_A3 = f_alluvial(df = df_alluv_CD73_stroma %>% filter(Arm =="Arm 3"), 
                                    levels=levels , baseline_factor=baseline_factor, W6_factor=W6_factor, title="Double ICI",
                                    ylab ="")

#__LR CD73 stroma delta ----
# Absolute difference
df = data %>%
  filter(!is.na(as.numeric(CD73_stroma_b_num)))%>%
  filter(!is.na(as.numeric(CD73_stroma_W6_num)))%>%
  mutate(CD73_stroma_delta_num = as.numeric(CD73_stroma_W6_num) - as.numeric(CD73_stroma_b_num))

LR_CD73_A1 = regression_plot(df=df%>%filter(pop_ITT=="Y")%>%filter(Arm=="Arm 1"), v_cont = "CD73_stroma_delta_num", 
                             xlab = "Δ CD73 stroma \n (W6 - baseline)", ylab ="Probability of pCR", title="")

LR_CD73_A2 = regression_plot(df=df%>%filter(pop_ITT=="Y")%>%filter(Arm=="Arm 2"), v_cont = "CD73_stroma_delta_num", 
                             xlab = "Δ CD73 stroma \n (W6 - baseline)", ylab ="", title="",
                             xpos_text=0, adj_text=1)

LR_CD73_A3 = regression_plot(df=df%>%filter(pop_ITT=="Y")%>%filter(Arm=="Arm 3"), v_cont = "CD73_stroma_delta_num", 
                             xlab = "Δ CD73 stroma\n (W6 - baseline)", ylab ="", title="", xpos_text=100, adj_text=1)


# fold difference
df = data %>%
  mutate(CD73_stroma_W6_num=as.numeric(CD73_stroma_W6_num))%>%
  mutate(CD73_stroma_b_num=as.numeric(CD73_stroma_b_num))%>%
  filter(!is.na(as.numeric(CD73_stroma_b_num)))%>%
  filter(!is.na(as.numeric(CD73_stroma_W6_num)))%>%
  mutate(CD73_stroma_b_num=ifelse(CD73_stroma_b_num==0,0.01,CD73_stroma_b_num))%>%
  mutate(CD73_stroma_W6_num=ifelse(CD73_stroma_W6_num==0,0.01,CD73_stroma_W6_num))%>%
  mutate(CD73_stroma_delta_num = log2(CD73_stroma_W6_num/CD73_stroma_b_num))

LR_CD73_A1 = regression_plot(df=df%>%filter(pop_ITT=="Y")%>%filter(Arm=="Arm 1"), v_cont = "CD73_stroma_delta_num", 
                             xlab = "log2 fold change in CD73 stroma\nbetween baseline and W6", ylab ="Probability of pCR",
                             title="" , under_arrow_L = "Decrease\nCD73 in stroma",
                             under_arrow_R = "Increase\nCD73 in stroma")

LR_CD73_A2 = regression_plot(df=df%>%filter(pop_ITT=="Y")%>%filter(Arm=="Arm 2"), v_cont = "CD73_stroma_delta_num", 
                             xlab = "log2 fold change in CD73 stroma\nbetween baseline and W6", ylab ="Probability of pCR",
                             title="" , under_arrow_L = "Decrease\nCD73 in stroma",
                             under_arrow_R = "Increase\nCD73 in stroma")

LR_CD73_A3 = regression_plot(df=df%>%filter(pop_ITT=="Y")%>%filter(Arm=="Arm 3"), v_cont = "CD73_stroma_delta_num", 
                             xlab = "log2 fold change in CD73 stroma\nbetween baseline and W6", ylab ="Probability of pCR",
                             title="" , under_arrow_L = "Decrease\nCD73 in stroma",
                             under_arrow_R = "Increase\nCD73 in stroma")


#__CD73: Assemble plots into figure----

layout = "
#AAAA#
######
BBCCDD
######
EEFFGG
"

Supplement_CD73 = wrap_elements(
  pCR_CD73_stroma_plot_3_arms +
    p_alluv_CD73_stroma_A1 + p_alluv_CD73_stroma_A2 + p_alluv_CD73_stroma_A3 +
    LR_CD73_A1 + LR_CD73_A2 + LR_CD73_A3 +
    plot_layout(design = layout, heights = c(1.3,0,2,0.4,1), widths=c(0.4,1,1,1,1,1)))

ggsave(path=file.path(paste0(folder_output,"PDF/")),
       filename = "Supp-CD73.pdf",
       plot = Supplement_CD73,
       device = cairo_pdf,
       width = 17, 
       height = 27,
       units = "cm"
)

shell.exec(file.path(paste0(folder_output,"PDF/","Supp-CD73.pdf")))

# ggsave(path=file.path(paste0(folder_output)),
#        filename = "Supp-CD73.svg",
#        device = "svg",
#        width = 17, 
#        height = 21,
#        units = "cm"
# )
# 
# shell.exec(file.path(paste0(folder_output,"Supp-CD73.svg")))


#----
#_TILs figure----
#__TILs alluvial----
baseline_factor = "Tils_b_spl"
W6_factor = "Tils_W6_spl"
levels = c("No \n tumour","≥ 1% \n TILs","< 1% \n TILs","≥ 1% \n TILs ","< 1% \n TILs ","pCR","no \n pCR")
df_alluv_TILs = data %>%
  filter(pop_ITT =="Y") %>%
  mutate(Arm = ifelse(Arm == "Arm 1", "No_ICI", "ICI")) %>%
  filter(Tils_b_spl!="TILS unknown") %>%
  mutate(Tils_b_spl = fct_recode(Tils_b_spl,
                                 "< 1% \n TILs" = "< 1%",
                                 "≥ 1% \n TILs" = "≥ 1%"))%>%
  
  mutate(Tils_W6_spl = ifelse(W6_tumor_HE =="No tumor present" & Tils_W6_spl=="TILS unknown",
                              "No tumour", Tils_W6_spl)) %>%
  filter(!is.na(Tils_W6_spl)) %>%
  mutate(Tils_W6_spl = fct_recode(Tils_W6_spl,
                                  "< 1% \n TILs " = "< 1%", #SPACE ON PURPOSE TO MAKE DIFFERENT FACTOR
                                  "≥ 1% \n TILs " = "≥ 1%", #SPACE ON PURPOSE TO MAKE DIFFERENT FACTOR
                                  "No \n tumour" = "No tumour")) %>%
  mutate(pCR_endpoint = fct_recode(pCR_endpoint,"pCR" = "pCR", "no \n pCR" = "no pCR"))

#___Without ICI
p_alluv_TILS_No_ICI = f_alluvial(df = df_alluv_TILs %>% filter(Arm !="ICI"), 
                                 levels=levels , baseline_factor=baseline_factor, W6_factor=W6_factor, title="iSBRT without ICI")

#___With ICI
p_alluv_TILS_with_IO = f_alluvial(df = df_alluv_TILs %>% filter(Arm =="ICI"), ylab="", 
                                  levels=levels , baseline_factor=baseline_factor, W6_factor=W6_factor, title="iSBRT with ICI")

#----
#LR dose to axilla level 1
