# Supplementary material for: Neoadjuvant stereotactic body radiation therapy with durvalumab and oleclumab in ER+HER2− breast cancer: a randomized phase 2 trial
Source: Nat Med. 2026 Jun 25;32(7):2461–72. doi: 10.1038/s41591-026-04453-z (PMC13375581; doi:10.1038/s41591-026-04453-z)
Supplement: Supplementary file 5 — Code for Fig. 4c. [file 41591_2026_4453_MOESM5_ESM.r]

library(dplyr)
library(tidyr)
library(purrr)
library(tibble)
library(broom)

library(ComplexHeatmap)
library(circlize)
library(grid)
library(openxlsx)

path_sigmap   <- "gene_signatures.xlsx"
path_baseline <- "neo_feat_baseline.RData"
path_week6    <- "neo_feat_week6.RData"
path_seqmap   <- "1.xlsx"
path_clin     <- "CLINICAL-DATA.xlsx"

arm_order <- c("Arm 1","Arm 2","Arm 3")

col_fun <- colorRamp2(c(-1, 0, 1), c("#2C6C8C", "white", "#B04A3A"))

read_signature_map <- function(path_sigmap) {
  rna_database_names <- read.xlsx(path_sigmap)
  filter <- !is.na(rna_database_names$Order_3_arms)
  feats <- rna_database_names$Signature[filter]
  names(feats) <- rna_database_names$database_name[filter]
  feats
}

read_seq_map <- function(path_seqmap) {
  meta_data <- read.xlsx(path_seqmap, sheet = 2)
  meta_data <- meta_data[meta_data$Localisation != "Lymph Node", ]
  meta_data <- meta_data[meta_data$Localisation != "SURG", ]
  meta_data$`Sequencing-number` <- gsub("\\*", "", meta_data$`Sequencing-number`)
  sample_name <- meta_data$Subject_id
  names(sample_name) <- meta_data$`Sequencing-number`
  sample_name
}

read_clinical <- function(path_clin, arm_order) {
  cl_data <- read.xlsx(path_clin)
  cl_data$sample_id <- sprintf("%04d", cl_data$ssid)
  rownames(cl_data) <- cl_data$sample_id
  cl_data$Arm <- factor(cl_data$Arm, levels = arm_order)
  cl_data
}

load_sig_df <- function(rdata_path, feats_map, seq_map, timepoint = c("baseline", "week6")) {
  browser()
  timepoint <- match.arg(timepoint)
  load(rdata_path) # loads sig_results
  df <- sig_results
  
  df <- df[, colnames(df) %in% names(feats_map), drop = FALSE]
  feats_map <- feats_map[names(feats_map) %in% colnames(df)]
  df <- df[, names(feats_map), drop = FALSE]
  colnames(df) <- feats_map
  
  if (timepoint == "baseline") {
    rownames(df) <- sub("^.*-(SCR-.*)$", "\\1", rownames(df))
    df <- df[rownames(df) != "SCR-23", , drop = FALSE]
  } else {
    rownames(df) <- sub("^.*-(W6-.*)$", "\\1", rownames(df))
  }
  rownames(df) <- gsub("bis", "", rownames(df))
  
  df <- df[rownames(df) %in% names(seq_map), , drop = FALSE]
  rownames(df) <- seq_map[rownames(df)]
  df
}

attach_clinical <- function(df, cl_data) {
  
  common_ids <- intersect(rownames(df), cl_data$sample_id)
  
  
  df <- df[common_ids, , drop = FALSE]
  cl <- cl_data[common_ids, , drop = FALSE]
  
  df <- as.data.frame(df)
  df$response <- ifelse(cl$pCR_endpoint == "pCR", 1, 0)
  df$arm <- as.character(cl$Arm)
  df$pdl1_state <- cl$PDL1_IC_b_spl
  df
}

# logistic regression pCR association (p <= alpha)
pcr_assoc_vec <- function(df, feature_cols, alpha = 0.05) {
  map_lgl(feature_cols, function(f) {
    dat <- df %>%
      transmute(y = response, x = .data[[f]]) %>%
      filter(!is.na(y), !is.na(x))
    if (nrow(dat) < 5 || n_distinct(dat$y) < 2 || n_distinct(dat$x) < 2) return(FALSE)
    fit <- glm(y ~ x, data = dat, family = binomial())
    p <- broom::tidy(fit) %>% filter(term == "x") %>% pull(p.value)
    !is.na(p) && p <= alpha
  }) %>% setNames(feature_cols)
}

# Wilcoxon (two groups) + BH + stars/NS
wilcox_signif_vec <- function(df, feature_cols, group_vec) {
  g <- as.character(group_vec)
  lev <- unique(na.omit(g))
  if (length(lev) != 2) stop("wilcox_signif_vec: group must have exactly 2 levels")
  
  g1 <- lev[1]; g2 <- lev[2]
  
  wdf <- map_dfr(feature_cols, function(f) {
    x <- df[[f]][g == g1]; x <- x[!is.na(x)]
    y <- df[[f]][g == g2]; y <- y[!is.na(y)]
    if (length(x) < 3 || length(y) < 3) return(tibble(feature = f, p = NA_real_))
    wt <- suppressWarnings(wilcox.test(x, y, exact = FALSE))
    tibble(feature = f, p = wt$p.value)
  }) %>%
    mutate(
      p_adj = p.adjust(p, method = "BH"),
      signif = case_when(
        is.na(p_adj)   ~ "NS",
        p_adj <= 0.001 ~ "***",
        p_adj <= 0.01  ~ "**",
        p_adj <= 0.05  ~ "*",
        TRUE           ~ "NS"
      )
    )
  
  setNames(wdf$signif, wdf$feature)
}

# mean matrix: either 1 column (all) or 2 columns (split)
# (UPDATED) adds n per column as second line: "\n(n=...)"
mean_matrix <- function(df, feature_cols, group = NULL, group_levels = NULL, colnames_out = NULL) {
  
  if (is.null(group)) {
    m <- df %>%
      summarise(across(all_of(feature_cols), ~ mean(.x, na.rm = TRUE))) %>%
      pivot_longer(everything(), names_to = "feature", values_to = "Mean")
    mat <- as.matrix(m$Mean)
    rownames(mat) <- m$feature
    colnames(mat) <- paste0("All\n(n=", nrow(df), ")")
    return(mat)
  }
  
  g <- as.character(group)
  if (!is.null(group_levels)) g <- factor(g, levels = group_levels)
  lev <- levels(factor(g))
  lev <- lev[lev %in% unique(g)]
  if (length(lev) != 2) stop("mean_matrix: group must have 2 levels")
  
  df2 <- df %>% mutate(.grp = factor(g, levels = lev))
  
  n_per_level <- sapply(lev, function(L) sum(df2$.grp == L, na.rm = TRUE))
  
  out <- lapply(lev, function(L) {
    df2 %>%
      filter(.grp == L) %>%
      summarise(across(all_of(feature_cols), ~ mean(.x, na.rm = TRUE))) %>%
      pivot_longer(everything(), names_to = "feature", values_to = L)
  })
  
  merged <- left_join(out[[1]], out[[2]], by = "feature")
  mat <- as.matrix(merged[, lev])
  rownames(mat) <- merged$feature
  
  base_names <- lev
  if (!is.null(colnames_out) && length(colnames_out) == 2) base_names <- colnames_out
  colnames(mat) <- paste0(base_names, "\n(n=", n_per_level, ")")
  
  mat
}

# Heatmap builder (older ComplexHeatmap safe) with optional rectangles + right "Signif"
make_ht <- function(mat,
                    title,
                    col_fun,
                    show_row_names = TRUE,
                    right_labels = NULL,
                    rectangles = NULL,
                    show_legend = TRUE) {
  
  ha_right <- NULL
  if (!is.null(right_labels)) {
    ha_right <- HeatmapAnnotation(
      Signif = anno_text(right_labels, gp = gpar(fontsize = 8), just = "center"),
      which = "row",
      width = unit(9, "mm"),
      show_annotation_name = TRUE,
      annotation_name_side = "top",
      annotation_name_gp = gpar(fontsize = 8)
    )
  }
  
  rect_mat <- NULL
  if (!is.null(rectangles)) {
    if (is.vector(rectangles) && length(rectangles) == nrow(mat)) {
      rect_mat <- matrix(rectangles, nrow = nrow(mat), ncol = ncol(mat))
    } else if (is.matrix(rectangles) && all(dim(rectangles) == dim(mat))) {
      rect_mat <- rectangles
    } else {
      stop("rectangles must be NULL, logical vector (nrow), or logical matrix (same dim as mat)")
    }
  }
  
  Heatmap(
    mat,
    name = "Mean signature score",
    col = col_fun,
    cluster_rows = FALSE,
    cluster_columns = FALSE,
    rect_gp = gpar(col = "grey80", lwd = 1),
    row_names_side = "left",
    show_row_names = show_row_names,
    row_names_gp = gpar(fontsize = 7),
    column_names_side = "top",
    column_names_gp = gpar(fontsize = 8, lineheight = 0.9),
    column_names_max_height = unit(12, "mm"),
    column_title = title,
    column_title_gp = gpar(fontsize = 10, fontface = "bold"),
    right_annotation = ha_right,
    show_heatmap_legend = show_legend,
    cell_fun = if (is.null(rect_mat)) NULL else function(j, i, x, y, width, height, fill) {
      if (isTRUE(rect_mat[i, j])) {
        grid.rect(x, y, width, height, gp = gpar(col = "black", fill = NA, lwd = 1.2))
      }
    }
  )
}

# draw two heatmaps side-by-side robustly
draw_two_side_by_side <- function(ht_left, ht_right, widths = c(1, 1.15)) {
  g1 <- grid.grabExpr(draw(ht_left,  newpage = FALSE))
  g2 <- grid.grabExpr(draw(ht_right, newpage = FALSE))
  lay <- grid.layout(nrow = 1, ncol = 2, widths = unit(widths, "null"))
  grid.newpage()
  pushViewport(viewport(layout = lay))
  pushViewport(viewport(layout.pos.row = 1, layout.pos.col = 1)); grid.draw(g1); upViewport()
  pushViewport(viewport(layout.pos.row = 1, layout.pos.col = 2)); grid.draw(g2); upViewport()
  upViewport()
}

feats_map <- read_signature_map(path_sigmap)
seq_map   <- read_seq_map(path_seqmap)
cl_data   <- read_clinical(path_clin, arm_order)

baseline_sig <- load_sig_df(path_baseline, feats_map, seq_map, "baseline") %>% attach_clinical(cl_data)
week6_sig    <- load_sig_df(path_week6,    feats_map, seq_map, "week6")    %>% attach_clinical(cl_data)

#Alex checks
# df_clinical_and_samples = data.frame(ssid=seq_map,sample_id=names(seq_map)) %>% mutate(timepoint=substr(sample_id,1,2)) %>%
#   pivot_wider(id_cols = ssid, names_from= timepoint, values_from= sample_id)

feature_cols <- setdiff(colnames(baseline_sig), c("response","arm","pdl1_state"))
feature_cols <- intersect(feature_cols, setdiff(colnames(week6_sig), c("response","arm","pdl1_state")))


#### I. Heatmap not split: Baseline vs Week 6 ####

mat_base_1  <- mean_matrix(baseline_sig, feature_cols)
mat_week6_1 <- mean_matrix(week6_sig,    feature_cols)

rect_base  <- pcr_assoc_vec(baseline_sig, feature_cols, alpha = 0.05)[rownames(mat_base_1)]
rect_week6 <- pcr_assoc_vec(week6_sig,    feature_cols, alpha = 0.05)[rownames(mat_week6_1)]

ht_base <- make_ht(mat_base_1,  "Baseline (all samples)", col_fun, show_row_names = TRUE,  rectangles = rect_base,  show_legend = FALSE)
ht_w6   <- make_ht(mat_week6_1, "Week 6 (all samples)",   col_fun, show_row_names = FALSE, rectangles = rect_week6, show_legend = TRUE)

# --- 1) draw in the knitted output (PDF/HTML)
draw_two_side_by_side(ht_base, ht_w6)
grid.text("Rectangles: logistic regression association with pCR (p ≤ 0.05)", y = unit(0.02, "npc"), gp = gpar(fontsize = 9))

# --- 2) ALSO save as SVG to a specific path while knitting
out_svg <- "heatmap_baseline_all.svg"

# Use svglite device (best for R markdown SVG export)
if (!requireNamespace("svglite", quietly = TRUE)) install.packages("svglite")

svglite::svglite(out_svg, width = 8/2.54, height = 18/2.54, pointsize=6.5)
grid.newpage()
draw_two_side_by_side(ht_base, ht_w6)
grid.text("Rectangles: logistic regression association with pCR (p ≤ 0.05)",
          y = unit(0.02, "npc"), gp = gpar(fontsize = 9))
dev.off()

  
  

mat_base_pcr <- mean_matrix(baseline_sig, feature_cols, group = baseline_sig$response, group_levels = c(1,0), colnames_out = c("pCR","no_pCR"))
sig_base <- wilcox_signif_vec(baseline_sig, feature_cols, group_vec = baseline_sig$response)[rownames(mat_base_pcr)]
ht <- make_ht(mat_base_pcr, "Baseline split by pCR", col_fun, show_row_names = TRUE, right_labels = sig_base, rectangles = NULL, show_legend = TRUE)
draw(ht, heatmap_legend_side = "right", annotation_legend_side = "right")
grid.text("Signif: Wilcoxon pCR vs no_pCR (BH-adjusted): NS / * / ** / ***", y = unit(0.02, "npc"), gp = gpar(fontsize = 9))

```

```{r II_pcr_week6, fig.width=6.8, fig.height=5.8}
mat_w6_pcr <- mean_matrix(week6_sig, feature_cols, group = week6_sig$response, group_levels = c(1,0), colnames_out = c("pCR","no_pCR"))
sig_w6 <- wilcox_signif_vec(week6_sig, feature_cols, group_vec = week6_sig$response)[rownames(mat_w6_pcr)]
ht <- make_ht(mat_w6_pcr, "Week 6 split by pCR", col_fun, show_row_names = TRUE, right_labels = sig_w6, rectangles = NULL, show_legend = TRUE)
draw(ht, heatmap_legend_side = "right", annotation_legend_side = "right")
grid.text("Signif: Wilcoxon pCR vs no_pCR (BH-adjusted): NS / * / ** / ***", y = unit(0.02, "npc"), gp = gpar(fontsize = 9))

```

\newpage
# III. Heatmap split by pCR within randomisation arms

*Within each arm: pCR vs no-pCR means and Wilcoxon BH-adjusted significance per feature.*
  
  ---
  
  
  
  ```{r III_arms_baseline, fig.width=9.8, fig.height=6.0}
make_arm_panels <- function(df_time, time_label) {
  df_time$arm <- factor(df_time$arm, levels = arm_order)
  
  panels <- list()
  for (i in seq_along(arm_order)) {
    a <- arm_order[i]
    df_arm <- df_time %>% filter(arm == a)
    if (nrow(df_arm) == 0) stop(paste0("No samples found for ", a, " at ", time_label))
    
    mat <- mean_matrix(df_arm, feature_cols, group = df_arm$response, group_levels = c(1,0), colnames_out = c("pCR","no_pCR"))
    sig <- wilcox_signif_vec(df_arm, feature_cols, group_vec = df_arm$response)[rownames(mat)]
    
    panels[[i]] <- make_ht(
      mat,
      paste0(time_label, " — ", a),
      col_fun,
      show_row_names = (i == 1),
      right_labels = sig,
      rectangles = NULL,
      show_legend = (i == length(arm_order))
    )
  }
  
  g1 <- grid.grabExpr(draw(panels[[1]], newpage = FALSE))
  g2 <- grid.grabExpr(draw(panels[[2]], newpage = FALSE))
  g3 <- grid.grabExpr(draw(panels[[3]], newpage = FALSE))
  
  lay <- grid.layout(nrow = 1, ncol = 3, widths = unit.c(unit(1, "null"), unit(1, "null"), unit(1.2, "null")))
  grid.newpage()
  pushViewport(viewport(layout = lay))
  pushViewport(viewport(layout.pos.col = 1)); grid.draw(g1); upViewport()
  pushViewport(viewport(layout.pos.col = 2)); grid.draw(g2); upViewport()
  pushViewport(viewport(layout.pos.col = 3)); grid.draw(g3); upViewport()
  upViewport()
  
  grid.text("Signif: Wilcoxon pCR vs no_pCR within Arm (BH-adjusted): NS / * / ** / ***", y = unit(0.02, "npc"), gp = gpar(fontsize = 9))
}

make_arm_panels(baseline_sig, "Baseline")

```

```{r III_arms_week6, fig.width=9.8, fig.height=6.0}
make_arm_panels(week6_sig, "Week 6")

```

\newpage
# IV. Heatmap split by PD-L1: Baseline and Week 6

*Groups: IC-score <1% (PD-L1 negative) vs ≥1% (PD-L1 positive), Wilcoxon BH-adjusted.*
  
  ---
  
  
  ```{r IV_pdl1_baseline, fig.width=6.8, fig.height=5.8}
df <- baseline_sig %>%
  filter(pdl1_state %in% c("IC-score < 1%", "IC-score ≥ 1%")) %>%
  mutate(pdl1_grp = ifelse(pdl1_state == "IC-score < 1%", "PDL1_neg", "PDL1_pos"))

mat <- mean_matrix(df, feature_cols, group = df$pdl1_grp, group_levels = c("PDL1_neg","PDL1_pos"), colnames_out = c("PDL1_neg","PDL1_pos"))
sig <- wilcox_signif_vec(df, feature_cols, group_vec = df$pdl1_grp)[rownames(mat)]

ht <- make_ht(mat, "Baseline split by PD-L1", col_fun, show_row_names = TRUE, right_labels = sig, rectangles = NULL, show_legend = TRUE)
draw(ht, heatmap_legend_side = "right", annotation_legend_side = "right")
grid.text("Signif: Wilcoxon PDL1_neg vs PDL1_pos (BH-adjusted): NS / * / ** / ***", y = unit(0.02, "npc"), gp = gpar(fontsize = 9))

```

```{r IV_pdl1_week6, fig.width=6.8, fig.height=5.8}
df <- week6_sig %>%
  filter(pdl1_state %in% c("IC-score < 1%", "IC-score ≥ 1%")) %>%
  mutate(pdl1_grp = ifelse(pdl1_state == "IC-score < 1%", "PDL1_neg", "PDL1_pos"))

mat <- mean_matrix(df, feature_cols, group = df$pdl1_grp, group_levels = c("PDL1_neg","PDL1_pos"), colnames_out = c("PDL1_neg","PDL1_pos"))
sig <- wilcox_signif_vec(df, feature_cols, group_vec = df$pdl1_grp)[rownames(mat)]

ht <- make_ht(mat, "Week 6 split by PD-L1", col_fun, show_row_names = TRUE, right_labels = sig, rectangles = NULL, show_legend = TRUE)
draw(ht, heatmap_legend_side = "right", annotation_legend_side = "right")
grid.text("Signif: Wilcoxon PDL1_neg vs PDL1_pos (BH-adjusted): NS / * / ** / ***", y = unit(0.02, "npc"), gp = gpar(fontsize = 9))

```


\newpage
# V. Heatmap split by PD-L1 within randomisation arms

*Within each arm: pCR vs no-pCR means and Wilcoxon BH-adjusted significance per feature.*
  
  ---
  
  ```{r III_arms_baseline_pdl1, fig.width=9.8, fig.height=6.0}
# ==========================
# Arms panels split by PD-L1 (NOT pCR) — BASELINE
# For each Arm: PDL1_neg vs PDL1_pos means + Wilcoxon BH-adjusted significance per feature (NS/*/**/***)
# ==========================

make_arm_panels_pdl1 <- function(df_time, time_label) {
  df_time$arm <- factor(df_time$arm, levels = arm_order)
  
  # keep only evaluable PD-L1 and define 2-level grouping
  df_time <- df_time %>%
    filter(pdl1_state %in% c("IC-score < 1%", "IC-score ≥ 1%")) %>%
    mutate(pdl1_grp = ifelse(pdl1_state == "IC-score < 1%", "PDL1_neg", "PDL1_pos"))
  
  panels <- list()
  for (i in seq_along(arm_order)) {
    a <- arm_order[i]
    df_arm <- df_time %>% filter(arm == a)
    if (nrow(df_arm) == 0) stop(paste0("No samples found for ", a, " at ", time_label))
    
    # Ensure both PD-L1 groups exist in this arm (otherwise wilcox/means will fail)
    if (length(unique(df_arm$pdl1_grp)) < 2) {
      stop(paste0("Only one PD-L1 group present in ", a, " at ", time_label, ". Cannot split."))
    }
    
    mat <- mean_matrix(
      df_arm, feature_cols,
      group = df_arm$pdl1_grp,
      group_levels = c("PDL1_neg", "PDL1_pos"),
      colnames_out = c("PDL1_neg", "PDL1_pos")
    )
    
    sig <- wilcox_signif_vec(df_arm, feature_cols, group_vec = df_arm$pdl1_grp)[rownames(mat)]
    
    panels[[i]] <- make_ht(
      mat,
      paste0(time_label, " — ", a),
      col_fun,
      show_row_names = (i == 1),
      right_labels = sig,
      rectangles = NULL,
      show_legend = (i == length(arm_order))
    )
  }
  
  # Draw 3 panels side-by-side
  g1 <- grid.grabExpr(draw(panels[[1]], newpage = FALSE))
  g2 <- grid.grabExpr(draw(panels[[2]], newpage = FALSE))
  g3 <- grid.grabExpr(draw(panels[[3]], newpage = FALSE))
  
  lay <- grid.layout(
    nrow = 1, ncol = 3,
    widths = unit.c(unit(1, "null"), unit(1, "null"), unit(1.2, "null"))
  )
  grid.newpage()
  pushViewport(viewport(layout = lay))
  pushViewport(viewport(layout.pos.col = 1)); grid.draw(g1); upViewport()
  pushViewport(viewport(layout.pos.col = 2)); grid.draw(g2); upViewport()
  pushViewport(viewport(layout.pos.col = 3)); grid.draw(g3); upViewport()
  upViewport()
  
  grid.text(
    "Signif: Wilcoxon PDL1_neg vs PDL1_pos within Arm (BH-adjusted): NS / * / ** / ***",
    y = unit(0.02, "npc"),
    gp = gpar(fontsize = 9)
  )
}

make_arm_panels_pdl1(baseline_sig, "Baseline")
```

```{r III_arms_week6_pdl1, fig.width=9.8, fig.height=6.0}
# ==========================
# Arms panels split by PD-L1 (NOT pCR) — WEEK 6
# ==========================
make_arm_panels_pdl1(week6_sig, "Week 6")

```


\newpage
