# Supplementary material for: Neoadjuvant stereotactic body radiation therapy with durvalumab and oleclumab in ER+HER2− breast cancer: a randomized phase 2 trial
Source: Nat Med. 2026 Jun 25;32(7):2461–72. doi: 10.1038/s41591-026-04453-z (PMC13375581; doi:10.1038/s41591-026-04453-z)
Supplement: Supplementary file 6 — Code for Fig. 4d. [file 41591_2026_4453_MOESM6_ESM.r]

library(ComplexHeatmap)
library(circlize)
library(grid)
library(openxlsx)
library(dplyr)
library(ggplot2)
library(tidyr)
library(purrr)

rna_database_names <- read.xlsx("gene_signatures.xlsx")

filter = !is.na(rna_database_names$Order_3_arms)

feats <- rna_database_names$Signature[filter]
names(feats) <- rna_database_names$database_name[filter]

# 1. We load the data ####
# 1. We load the baseline samples 
load("neo_feat_baseline.RData")
baseline_df <- sig_results
baseline_df <- baseline_df[,colnames(baseline_df)%in%names(feats)]
feats <- feats[names(feats)%in%colnames(baseline_df)]
baseline_df <- baseline_df[,names(feats)]
colnames(baseline_df) <- feats
rownames(baseline_df) <- sub("^.*-(SCR-.*)$", "\\1", rownames(baseline_df))

# SCR-23 duplicated 
baseline_df <- baseline_df[!c(rownames(baseline_df)=="SCR-23"),]
rownames(baseline_df) <- gsub('bis', '', rownames(baseline_df) )

# 2. We load the week 6 samples
load("neo_feat_week6.RData")
week6_df <- sig_results
week6_df <- week6_df[,colnames(week6_df)%in%names(feats)]
week6_df <- week6_df[,names(feats)]
colnames(week6_df) <- feats
rownames(week6_df) <- sub("^.*-(W6-.*)$", "\\1", rownames(week6_df))
rownames(week6_df) <- gsub('bis', '', rownames(week6_df) )

# 3. Sample info 
library(openxlsx)
meta_data <- read.xlsx("NCK_Sequencing 1.xlsx",sheet = 2)
meta_data <- meta_data[!meta_data$Localisation=="Lymph Node",]
meta_data <- meta_data[!meta_data$Localisation=="SURG",]
meta_data$`Sequencing-number` <- gsub("\\*", "",  meta_data$`Sequencing-number`)

sample_name <- meta_data$Subject_id
names(sample_name) <- meta_data$`Sequencing-number`

rownames(baseline_df)[!rownames(baseline_df) %in% names(sample_name)]
rownames(week6_df)[!rownames(week6_df) %in% names(sample_name)]

baseline_df <- baseline_df[rownames(baseline_df) %in% names(sample_name),]
baseline_df_sample_name <- sample_name[rownames(baseline_df)]
rownames(baseline_df) <- baseline_df_sample_name

week6_df <- week6_df[rownames(week6_df)%in%names(sample_name),]
week6_df_sample_name <- sample_name[rownames(week6_df)]
rownames(week6_df) <- week6_df_sample_name

# 4. Samples in common
sam_com <- intersect(rownames(baseline_df),rownames(week6_df))
baseline_df <- baseline_df[sam_com,]
week6_df <- week6_df[sam_com,]
table(rownames(baseline_df)==rownames(week6_df))

# 2. Add the clinical data info ####
cl_data <- read.xlsx("CLINICAL_DATA.xlsx")
cl_data$sample_id <- sprintf("%04d", cl_data$ssid)
which(!sam_com%in%cl_data$sample_id)


rownames(cl_data) <- cl_data$sample_id
cl_data <- cl_data[sam_com,]
table(rownames(baseline_df)==rownames(cl_data))
table(rownames(baseline_df)==cl_data$sample_id )

meta <- cl_data[, c("sample_id", "Arm")]
colnames(meta)[2] <- "arm"

baseline_df$sample_id <- cl_data$sample_id
baseline_df$arm <- cl_data$Arm
baseline_df$response <- cl_data$pCR_endpoint
baseline_df$response <- ifelse(baseline_df$response =="pCR", 1,0)
baseline_df$pdl1_state <- cl_data$PDL1_IC_b_spl

week6_df$sample_id <- cl_data$sample_id
week6_df$arm <- cl_data$Arm
week6_df$response <- cl_data$pCR_endpoint
week6_df$pdl1_state <- cl_data$PDL1_IC_b_spl

table(cl_data$pCR_endpoint, cl_data$PDL1_IC_b_spl)

table(baseline_df$pdl1_state)

baseline_df <- baseline_df[baseline_df$pdl1_state=="IC-score < 1%",]
week6_df <- week6_df[week6_df$pdl1_state=="IC-score < 1%",]
figname = "Magn_PDL1_neg"


# ==========================================================
# 2) STATS PER GROUP
# ==========================================================
compute_group_stats <- function(group_name, sample_ids) {
  b <- baseline_df %>%
    filter(sample_id %in% sample_ids) %>%
    arrange(sample_id)
  
  w <- week6_df %>%
    filter(sample_id %in% sample_ids) %>%
    arrange(sample_id)
  
  # Wilcoxon + delta for each feature
  wilc <- map_dfr(feats, function(f) {
    v1 <- b[[f]]
    v2 <- w[[f]]
    
    wt <- suppressWarnings(wilcox.test(v1, v2, paired = TRUE, exact = FALSE))
    
    # signed change (week6 - baseline)
    delta_med <- median(v2 - v1, na.rm = TRUE)
    
    tibble(
      group      = group_name,
      feature    = f,
      p_wilcoxon = wt$p.value,
      delta_med  = delta_med,
      delta_abs  = abs(delta_med),
      direction  = if_else(delta_med > 0, "Week6 higher", "Baseline higher")
    )
  })
  
  # Logistic regression: baseline feature vs response
  glms <- map_dfr(feats, function(f) {
    fit <- glm(response ~ .x,
               data = b %>% transmute(response, .x = .data[[f]]),
               family = binomial())
    
    eff <- broom::tidy(fit) %>% filter(term == ".x")
    
    tibble(feature = f, OR = exp(eff$estimate), OR_p = eff$p.value)
  }) %>%
    mutate(group = group_name, .before = 1)
  
  left_join(wilc, glms, by = c("group", "feature"))
}

# Original
ids_all <- baseline_df %>% filter(arm %in% c("Arm 1")) %>% pull(sample_id)
ids_A   <- baseline_df %>% filter(arm %in% c("Arm 2", "Arm 3")) %>% pull(sample_id)
stats <- bind_rows(
  compute_group_stats("Arm 1", ids_all),
  compute_group_stats("Arm 23", ids_A)
)


# ==========================================================
# 3) FORMAT & CREATE SIGNIFICANCE FLAGS
# ==========================================================


# 4 scale color/significance
warm_cols <- c("***"="#c51b1d", "**"="#e04b44", "*"="#f2a3a0", "NS"="#f9d6d4")
cold_cols <- c("***"="#2166ac", "**"="#4f88c5", "*"="#9ab9dd", "NS"="#d6e2f3")


# A bit darker examples for the palest ones:
"#f9d6d4"
"#d6e2f3"

# A bit lighter examples for the palest ones:
"#fdebea"
"#eef3fb"

stats <- stats %>%
  mutate(
    sig = case_when(
      p_wilcoxon <= 0.001 ~ "***",
      p_wilcoxon <= 0.01  ~ "**",
      p_wilcoxon <= 0.05  ~ "*",
      TRUE ~ "NS"
    ),
    
    fill_circle = case_when(
      direction == "Week6 higher"   ~ unname(warm_cols[sig]),
      direction == "Baseline higher" ~ unname(cold_cols[sig])
    )
  )

# 2 scale color/significance
warm_cols <- c("*"="#c51b1d", "NS"="#f2a3a0")
cold_cols <- c("*"="#2166ac", "NS"="#9ab9dd")


# A bit lighter examples for the palest ones:
"#f9d6d4"
"#d6e2f3"


stats <- stats %>%
  mutate(
    sig = case_when(
      p_wilcoxon <= 0.05 ~ "*",
      TRUE ~ "NS"
    ),
    
    fill_circle = case_when(
      direction == "Week6 higher"   ~ unname(warm_cols[sig]),
      direction == "Baseline higher" ~ unname(cold_cols[sig])
    )
  )

stats <- stats %>%
  mutate(
    feature = factor(feature, levels = feats),
    group   = factor(group, levels = c("Arm 1", "Arm 23")),
    sig_glm = OR_p <= 0.05
  )

# ---- size based on change magnitude (cap extreme values)
cap_delta <- quantile(stats$delta_abs, 0.98, na.rm = TRUE)

stats <- stats %>%
  mutate(
    delta_abs_capped = pmin(delta_abs, cap_delta),
    size_val = delta_abs_capped
  )

# ==========================================================
# 4) PLOT
# ==========================================================

ggplot() +
  # ---- background (Wilcoxon) for ALL cells
  geom_tile(
    data = stats %>% dplyr::select(group, feature),
    aes(x = group, y = feature),
    color = "grey85", linewidth = 0.15, width = 0.98, height = 0.98, fill = "white"
  ) +
  
  # ---- square outline ONLY where logistic regression is significant
  geom_tile(
    data = dplyr::filter(stats, sig_glm),
    aes(x = group, y = feature),
    fill = NA,
    color = "black",
    linewidth = 0.6,
    width = 0.98,
    height = 0.98
  ) +
  
  # ---- colored dots (direction), size = change magnitude
  geom_point(
    data = stats %>% dplyr::select(group, feature, fill_circle, size_val),
    aes(x = group, y = feature, color = fill_circle, size = size_val),
    alpha = 0.9
  ) +
  
  scale_color_identity(
  ) +
  
  # ---- scales & theme

  scale_size_continuous(
    # name = "Change magnitude\nsize = |median(week6 - baseline)|",
    range = c(1.5, 5.5)
  ) +
  coord_equal() +
  scale_x_discrete(limits = c("Arm 1", "Arm 23")) +  # reversed roles
  scale_y_discrete(position = "left", limits = rev)+
  labs(x = NULL, y = NULL, title = "") +
  theme_minimal(base_size = 8, base_family = "Arial") +
  theme(
    panel.grid = element_blank(),
    axis.text.y = element_text(angle = 0, hjust = 1), # adjust orientation
    legend.position = "right",
    plot.title = element_text(face = "bold", hjust = 0.5),
    axis.ticks = element_blank(),
    axis.title = element_blank()
  )

ggsave(
  filename = paste0(figname,".svg"),
  device="svg",
  height=10,
  width=10,
  path="out",
  units="cm"
)
