# Supplementary material for: Neoadjuvant stereotactic body radiation therapy with durvalumab and oleclumab in ER+HER2− breast cancer: a randomized phase 2 trial
Source: Nat Med. 2026 Jun 25;32(7):2461–72. doi: 10.1038/s41591-026-04453-z (PMC13375581; doi:10.1038/s41591-026-04453-z)
Supplement: Supplementary file 7 — Source data for all Supplementary Figures. [file 41591_2026_4453_MOESM7_ESM.csv]

Arm	Age at randomization (years)	BMI	ECOG	Menopausal status	Laterality	Primary Tumour Size	Nodal Status	Histological Grade	Invasive histological type ?	Multifocal ?	cT	Nodal Status_split	PD-L1_stratification	MammaPrint_CRF	MammaPrint_Index_CRF	BluePrint_CRF	ER_score_b	ER_technique_b	PR_score_b	PR_technique_b	SLNB?	Positive LN (SLNB)?	ALND?	Positive LN (ALND)	RCB class	yT	yN	HE_BSL_Str_TILS_Perc	HE_W6_Str_TILs_Perc	PDL1_BSL_Strat_Score_CRF	PDL1_BSL_Tumor_Perc	PDL1_BSL_inflammation_Perc	PDL1_BSL_CPS	PDL1_W6_tumor_Perc	PDL1_W6_ inflammation_Perc	PDL1_W6_CPS	Ki67_BSL_Perc	Ki67_W6_Perc	CD73_BSL_tumor_Hscore	CD73_BSL_Str_Hscore	CD73_W6_tumor_Hscore	CD73_W6_Str_Hscore	MHCI_BSL_tumor_Hscore	MHCI_BSL_Str_Hscore	MHCI_W6_tumor_Hscore	MHCI_W6_Str_Hscore	Cellularity_W1	Cellularity_W6	L1_Dmean
ARM 2	29	20.9	0	PREMENOPAUSAL	RIGHT	T2	N1	G3: POORLY DIFFERENTIATED/UNDIFFERENTIATED	INVASIVE CARCINOMA OF NO SPECIAL TYPE (NST)	N	cT1-cT2	cN+	>= 1% (1/2/3)	HIGH GENOMIC RISK	-0.556	Luminal	8	ALLRED SCORE (0-8)	8	ALLRED SCORE (0-8)	Y	0	N	NA	0	TIS (DCIS)	N0	15	1	>= 1% (1/2/3)	0	10	<1	5	0	5	60	40	0	80	0	50	174	263	259	282	20	2	3.3296
ARM 2	65	20.2	0	POSTMENOPAUSAL	RIGHT	T2	N0	G2: MODERATELY DIFFERENTIATED	INVASIVE CARCINOMA OF NO SPECIAL TYPE (NST)	N	cT1-cT2	cN0	<1% (0)	HIGH GENOMIC RISK	-0.389	Luminal	8	ALLRED SCORE (0-8)	4	ALLRED SCORE (0-8)	Y	3	Y	1	III	T2	N1A	10	3	<1% (0)	0	20	2	0	<1	<1	20	5	0	5	0	5	69	246	112	256	6	7	0.3521
ARM 1	50	22.3	0	PREMENOPAUSAL	LEFT	T2	N1	G3: POORLY DIFFERENTIATED/UNDIFFERENTIATED	INVASIVE CARCINOMA OF NO SPECIAL TYPE (NST)	N	cT1-cT2	cN+	<1% (0)	HIGH GENOMIC RISK	-0.889	Luminal	100	% CELLS STAINED POSITIVE	70	% CELLS STAINED POSITIVE	N	NA	Y	5	II	T0	N2A	5	NA	<1% (0)	0	30	<1	NA	NA	NA	70	NA	0	70	NA	NA	97	243	NA	NA	44	NA	3.2864
ARM 3	49	28	0	POSTMENOPAUSAL	RIGHT	T2	N1	G2: MODERATELY DIFFERENTIATED	INVASIVE CARCINOMA OF NO SPECIAL TYPE (NST)	Y	cT1-cT2	cN+	<1% (0)	HIGH GENOMIC RISK	-0.382	Luminal	100	% CELLS STAINED POSITIVE	90	% CELLS STAINED POSITIVE	NA	NA	NA	NA	NA	NA	NA	1	NA	<1% (0)	0	10	<1	NA	NA	NA	20	NA	0	180	NA	NA	174	251	NA	NA	14.5	NA	NA
ARM 3	47	18.7	0	PREMENOPAUSAL	LEFT	T2	N0	G2: MODERATELY DIFFERENTIATED	INVASIVE CARCINOMA OF NO SPECIAL TYPE (NST)	Y	cT1-cT2	cN0	<1% (0)	HIGH GENOMIC RISK	-0.782	Luminal	100	% CELLS STAINED POSITIVE	50	% CELLS STAINED POSITIVE	Y	0	N	NA	0	T0	N0	10	NC	<1% (0)	0	30	2	NC	NC	NC	40	NC	0	30	NC	NC	114	253	NC	NC	11	0	0.087
ARM 2	62	37.6	1	POSTMENOPAUSAL	RIGHT	T2	N0	G3: POORLY DIFFERENTIATED/UNDIFFERENTIATED	INVASIVE CARCINOMA OF NO SPECIAL TYPE (NST)	N	cT1-cT2	cN0	<1% (0)	HIGH GENOMIC RISK	-0.073	Luminal	100	% CELLS STAINED POSITIVE	50	% CELLS STAINED POSITIVE	Y	0	N	NA	I	T1A	N0	1	3	<1% (0)	0	10	<1	2	10	5	20	10	0	5	0	30	72	189	173	263	26	18	1.7941
ARM 3	51	31.5	0	PREMENOPAUSAL	LEFT	T2	N1	G2: MODERATELY DIFFERENTIATED	INVASIVE CARCINOMA OF NO SPECIAL TYPE (NST)	N	cT1-cT2	cN+	<1% (0)	HIGH GENOMIC RISK	-0.197	Luminal	8	ALLRED SCORE (0-8)	8	ALLRED SCORE (0-8)	N	NA	Y	2	II	T1A	N1A	1	NC	<1% (0)	0	0	0	NC	NC	NC	15	NC	NA	NA	NC	NC	NA	NA	NC	NC	NA	NA	0.8673
ARM 1	54	25.7	0	POSTMENOPAUSAL	LEFT	T3	N0	G2: MODERATELY DIFFERENTIATED	INVASIVE CARCINOMA OF NO SPECIAL TYPE (NST)	N	cT3	cN0	<1% (0)	UNEVALUABLE	NA	NA	8	ALLRED SCORE (0-8)	3	ALLRED SCORE (0-8)	Y	1	Y	0	II	T1B	N1MI	1	1	<1% (0)	0	0	0	0	0	0	10	4	0	80	0	15	78	231	59	148	5	5	0.7004
ARM 1	35	20	0	PREMENOPAUSAL	LEFT	T2	N1	G2: MODERATELY DIFFERENTIATED	INVASIVE CARCINOMA OF NO SPECIAL TYPE (NST)	N	cT1-cT2	cN+	<1% (0)	HIGH GENOMIC RISK	-0.127	Luminal	100	% CELLS STAINED POSITIVE	5	% CELLS STAINED POSITIVE	N	NA	Y	4	II	T2	N1A	1	NC	<1% (0)	0	0	0	NC	NC	NC	28	NC	0	0	NC	NC	31	175	NC	NC	1	NA	0.1513
ARM 1	68	21.1	0	POSTMENOPAUSAL	LEFT	T2	N0	G3: POORLY DIFFERENTIATED/UNDIFFERENTIATED	INVASIVE CARCINOMA OF NO SPECIAL TYPE (NST)	Y	cT1-cT2	cN0	>= 1% (1/2/3)	HIGH GENOMIC RISK	-0.25	Luminal	100	% CELLS STAINED POSITIVE	50	% CELLS STAINED POSITIVE	Y	0	N	NA	0	TIS	N0	20	1	>= 1% (1/2/3)	10	30	20	NE	NE	NE	25	NE	NC	NC	NE	NE	NC	NC	NE	NE	3	NA	0.007
ARM 3	27	22.2	0	PREMENOPAUSAL	LEFT	T2	N1	G3: POORLY DIFFERENTIATED/UNDIFFERENTIATED	INVASIVE CARCINOMA OF NO SPECIAL TYPE (NST)	Y	cT1-cT2	cN+	>= 1% (1/2/3)	HIGH GENOMIC RISK	-0.243	Luminal	100	% CELLS STAINED POSITIVE	90	% CELLS STAINED POSITIVE	N	NA	Y	1	I	T0	N1A	10	1	>= 1% (1/2/3)	0	1	<1	0	15	1.5	60	9	0	50	0	5	130	225	152	227	16	6	1.4575
ARM 2	66	25	0	POSTMENOPAUSAL	RIGHT	T2	N1	G2: MODERATELY DIFFERENTIATED	INVASIVE CARCINOMA OF NO SPECIAL TYPE (NST)	Y	cT1-cT2	cN+	<1% (0)	HIGH GENOMIC RISK	-0.105	Luminal	100	% CELLS STAINED POSITIVE	5	% CELLS STAINED POSITIVE	N	NA	Y	1	I	T0	N1MI	1	1	<1% (0)	0	1	<1	NE	NE	NE	20	NE	0	140	NE	NE	80	235	NE	NE	27	2	0.9977
ARM 2	50	24.6	0	PREMENOPAUSAL	LEFT	T2	N0	G2: MODERATELY DIFFERENTIATED	INVASIVE CARCINOMA OF NO SPECIAL TYPE (NST)	N	cT1-cT2	cN0	<1% (0)	HIGH GENOMIC RISK	-0.538	Luminal	100	% CELLS STAINED POSITIVE	100	% CELLS STAINED POSITIVE	Y	0	N	NA	II	T1A	N0	3	1	<1% (0)	0	<1	<1	0	20	15	20	9	0	180	0	10	127	185	51	190	37	21	1.4337
ARM 1	63	30.6	1	POSTMENOPAUSAL	LEFT	T2	N2	G3: POORLY DIFFERENTIATED/UNDIFFERENTIATED	INVASIVE CARCINOMA OF NO SPECIAL TYPE (NST)	Y	cT1-cT2	cN+	>= 1% (1/2/3)	HIGH GENOMIC RISK	-1	Basal	15	% CELLS STAINED POSITIVE	0	% CELLS STAINED POSITIVE	N	NA	Y	1	II	T1B	N1A	50	65	>= 1% (1/2/3)	1	30	15	0	30	3	40	30	0	285	0	100	208	270	206	235	7	12	2.2548
ARM 3	70	28.7	1	POSTMENOPAUSAL	LEFT	T2	N1	G3: POORLY DIFFERENTIATED/UNDIFFERENTIATED	INVASIVE CARCINOMA OF NO SPECIAL TYPE (NST)	N	cT1-cT2	cN+	>= 1% (1/2/3)	HIGH GENOMIC RISK	-0.506	Luminal	8	ALLRED SCORE (0-8)	4	ALLRED SCORE (0-8)	N	NA	Y	4	II	T1A	N2A	75	NC	>= 1% (1/2/3)	1	20	10	NC	NC	NC	15	NC	0	5	NC	NC	233	268	NC	NC	11	NA	0.878
ARM 2	33	25.3	0	PREMENOPAUSAL	RIGHT	T3	N1	G2: MODERATELY DIFFERENTIATED	INVASIVE LOBULAR CARCINOMA (ILC)	Y	cT3	cN+	<1% (0)	HIGH GENOMIC RISK	-0.252	Luminal	100	% CELLS STAINED POSITIVE	30	% CELLS STAINED POSITIVE	N	NA	Y	2	NA	T2	N1MI	1	1	<1% (0)	0	<1	<1	0	1	<1	35	1	0	0	0	0	62	240	92	212	7	11	2.8356
ARM 1	61	23.8	0	POSTMENOPAUSAL	RIGHT	T2	N0	G3: POORLY DIFFERENTIATED/UNDIFFERENTIATED	INVASIVE CARCINOMA OF NO SPECIAL TYPE (NST)	N	cT1-cT2	cN0	<1% (0)	HIGH GENOMIC RISK	-0.483	Luminal	8	ALLRED SCORE (0-8)	6	ALLRED SCORE (0-8)	Y	0	N	NA	I	T1C	N0	1	1	<1% (0)	0	0	0	0	0	0	60	NE	0	285	0	NE	82	244	10	NE	9	1	0.0209
ARM 3	65	32	0	POSTMENOPAUSAL	LEFT	T2	N3	G3: POORLY DIFFERENTIATED/UNDIFFERENTIATED	INVASIVE CARCINOMA OF NO SPECIAL TYPE (NST)	N	cT1-cT2	cN+	<1% (0)	HIGH GENOMIC RISK	-0.521	Luminal	100	% CELLS STAINED POSITIVE	10	% CELLS STAINED POSITIVE	Y	0	N	NA	0	T0	N0	1	1	<1% (0)	0	0	0	1	15	18	80	10	0	160	0	0	108	246	186	252	10	5	0.9249
ARM 3	36	20	0	PREMENOPAUSAL	LEFT	T2	N0	G3: POORLY DIFFERENTIATED/UNDIFFERENTIATED	INVASIVE CARCINOMA OF NO SPECIAL TYPE (NST)	N	cT1-cT2	cN0	>= 1% (1/2/3)	HIGH GENOMIC RISK	-1	Basal	4	ALLRED SCORE (0-8)	0	% CELLS STAINED POSITIVE	Y	0	N	NA	0	T0	N0	60	NC	>= 1% (1/2/3)	1	15	10	NC	NC	NC	80	NC	0	70	NC	NC	240	278	NC	NC	28	8	0.0821
ARM 2	63	NA	0	POSTMENOPAUSAL	RIGHT	T2	N0	G3: POORLY DIFFERENTIATED/UNDIFFERENTIATED	INVASIVE CARCINOMA OF NO SPECIAL TYPE (NST)	N	cT1-cT2	cN0	<1% (0)	HIGH GENOMIC RISK	-1	Basal	6	ALLRED SCORE (0-8)	2	ALLRED SCORE (0-8)	N	NA	Y	0	0	T0	N0	5	NC	<1% (0)	40	0	40	NC	NC	NC	90	NC	0	190	NC	NC	225	262	NC	NC	30	3	0.1074
ARM 2	69	25.8	0	POSTMENOPAUSAL	LEFT	T2	N0	G3: POORLY DIFFERENTIATED/UNDIFFERENTIATED	INVASIVE CARCINOMA OF NO SPECIAL TYPE (NST)	N	cT1-cT2	cN0	>= 1% (1/2/3)	HIGH GENOMIC RISK	-0.469	Luminal	8	ALLRED SCORE (0-8)	7	ALLRED SCORE (0-8)	N	NA	N	NA	0	T0	N0	40	NC	>= 1% (1/2/3)	0.1	10	2	NC	NC	NC	25	NC	0	200	NC	NC	230	266	NC	NC	49	17	1.439
ARM 1	73	27.1	0	POSTMENOPAUSAL	LEFT	T2	N0	G3: POORLY DIFFERENTIATED/UNDIFFERENTIATED	INVASIVE CARCINOMA OF NO SPECIAL TYPE (NST)	N	cT1-cT2	cN0	>= 1% (1/2/3)	HIGH GENOMIC RISK	-0.222	Luminal	100	% CELLS STAINED POSITIVE	90	% CELLS STAINED POSITIVE	Y	1	N	NA	II	T1C	N0	60	40	>= 1% (1/2/3)	1	10	10	0	70	2	18	10	0	180	0	90	232	278	247	277	32	43	0.2236
ARM 1	41	22.9	0	PREMENOPAUSAL	LEFT	T2	N1	G3: POORLY DIFFERENTIATED/UNDIFFERENTIATED	INVASIVE CARCINOMA OF NO SPECIAL TYPE (NST)	Y	cT1-cT2	cN+	<1% (0)	HIGH GENOMIC RISK	-0.217	Luminal	60	% CELLS STAINED POSITIVE	60	% CELLS STAINED POSITIVE	N	NA	Y	0	II	T1C	N0	1	1	<1% (0)	0	0	0	0	30	5	25	10	0	0	0	285	101	251	127	232	18	1	2.0499
ARM 2	53	46.7	1	POSTMENOPAUSAL	RIGHT	T2	N1	G2: MODERATELY DIFFERENTIATED	INVASIVE CARCINOMA OF NO SPECIAL TYPE (NST)	N	cT1-cT2	cN+	>= 1% (1/2/3)	HIGH GENOMIC RISK	-0.553	Luminal	8	ALLRED SCORE (0-8)	8	ALLRED SCORE (0-8)	N	NA	Y	0	0	T0	N0	15	NC	>= 1% (1/2/3)	0	30	40	NC	NC	NC	30	NC	0	180	NC	NC	164	273	NC	NC	6	3	0.5344
ARM 1	68	27.2	0	POSTMENOPAUSAL	LEFT	T2	N1	G2: MODERATELY DIFFERENTIATED	INVASIVE CARCINOMA OF NO SPECIAL TYPE (NST)	Y	cT1-cT2	cN+	>= 1% (1/2/3)	HIGH GENOMIC RISK	-0.791	Luminal	8	ALLRED SCORE (0-8)	7	ALLRED SCORE (0-8)	N	NA	Y	1	II	T1C	N1A	55	1	>= 1% (1/2/3)	0	10	5	<1	0	<1	50	5	0	0	0	0	32	139	62	168	7	10	0.1088
ARM 3	41	23.2	0	PREMENOPAUSAL	RIGHT	T2	N1	G2: MODERATELY DIFFERENTIATED	INVASIVE CARCINOMA OF NO SPECIAL TYPE (NST)	Y	cT1-cT2	cN+	<1% (0)	HIGH GENOMIC RISK	-0.244	Luminal	8	ALLRED SCORE (0-8)	0	ALLRED SCORE (0-8)	N	NA	Y	0	0	T0	N0	1	NC	<1% (0)	0	1	<1	NC	NC	NC	30	NC	0	0	NC	NC	69	210	NC	NC	3	0	0.1233
ARM 3	64	21.8	0	POSTMENOPAUSAL	LEFT	T2	N0	G3: POORLY DIFFERENTIATED/UNDIFFERENTIATED	INVASIVE CARCINOMA OF NO SPECIAL TYPE (NST)	Y	cT1-cT2	cN0	>= 1% (1/2/3)	HIGH GENOMIC RISK	-1	Basal	30	% CELLS STAINED POSITIVE	0	% CELLS STAINED POSITIVE	Y	0	N	NA	0	T0	N0	70	NC	>= 1% (1/2/3)	25	15	20	NC	NC	NC	70	NC	0	0	NC	NC	150	217	NC	NC	63	NA	0.1103
ARM 2	36	38.7	0	PREMENOPAUSAL	RIGHT	T2	N2	G2: MODERATELY DIFFERENTIATED	INVASIVE CARCINOMA OF NO SPECIAL TYPE (NST)	Y	cT1-cT2	cN+	>= 1% (1/2/3)	HIGH GENOMIC RISK	-0.751	Luminal	40	% CELLS STAINED POSITIVE	60	% CELLS STAINED POSITIVE	N	NA	Y	0	0	T0	N0	75	NA	>= 1% (1/2/3)	0	25	30	NA	NA	NA	70	NA	0	30	NA	NA	233	284	NA	NA	16	NA	1.214
ARM 3	70	24.1	0	POSTMENOPAUSAL	BILATERAL	T2	N0	G3: POORLY DIFFERENTIATED/UNDIFFERENTIATED	INVASIVE CARCINOMA OF NO SPECIAL TYPE (NST)	N	cT1-cT2	cN0	<1% (0)	HIGH GENOMIC RISK	-0.18	Luminal	80	% CELLS STAINED POSITIVE	0	% CELLS STAINED POSITIVE	Y	0	N	NA	II	T2	N0	1	1	<1% (0)	0	0	0	0	<1	<1	15	10	0	10	0	160	20	215	16	218	21	25	3.9252
ARM 1	42	23	0	PREMENOPAUSAL	RIGHT	T2	N1	G2: MODERATELY DIFFERENTIATED	INVASIVE CARCINOMA OF NO SPECIAL TYPE (NST)	Y	cT1-cT2	cN+	<1% (0)	HIGH GENOMIC RISK	-0.14	Luminal	85	% CELLS STAINED POSITIVE	0	% CELLS STAINED POSITIVE	N	NA	Y	7	III	T1A	N2A	1	1	<1% (0)	0	0	0	0	0	0	15	2	0	0	0	0	59	181	23	165	1	6	0.0782
ARM 3	66	36.2	0	POSTMENOPAUSAL	BILATERAL	T2	N0	G3: POORLY DIFFERENTIATED/UNDIFFERENTIATED	INVASIVE CARCINOMA OF NO SPECIAL TYPE (NST)	Y	cT1-cT2	cN0	<1% (0)	HIGH GENOMIC RISK	-0.064	Luminal	100	% CELLS STAINED POSITIVE	90	% CELLS STAINED POSITIVE	Y	0	N	NA	II	T2	N0	1	1	<1% (0)	0	0	0	0	1	<1	10	5	0	160	0	20	146	268	197	254	10	6	0.4425
ARM 1	35	19.5	0	PREMENOPAUSAL	RIGHT	T2	N0	G3: POORLY DIFFERENTIATED/UNDIFFERENTIATED	INVASIVE CARCINOMA OF NO SPECIAL TYPE (NST)	N	cT1-cT2	cN0	<1% (0)	HIGH GENOMIC RISK	-0.551	Luminal	8	ALLRED SCORE (0-8)	8	ALLRED SCORE (0-8)	Y	0	Y	0	II	T2	N0	1	1	<1% (0)	0	0	0	0	0	0	25	2	NC	NC	0	0	NC	NC	116	197	1	4	0.1768
ARM 2	49	23.4	1	PREMENOPAUSAL	LEFT	T3	N1	G3: POORLY DIFFERENTIATED/UNDIFFERENTIATED	INVASIVE CARCINOMA OF NO SPECIAL TYPE (NST)	N	cT3	cN+	<1% (0)	HIGH GENOMIC RISK	-0.648	Luminal	70	% CELLS STAINED POSITIVE	15	% CELLS STAINED POSITIVE	N	NA	Y	0	0	TIS	N0	10	NC	<1% (0)	<1	<1	<1	NC	NC	NC	85	NC	0	60	NC	NC	120	260	NC	NC	10	NA	1.0912
ARM 3	51	21.5	0	PREMENOPAUSAL	RIGHT	T1C	N1	G2: MODERATELY DIFFERENTIATED	INVASIVE CARCINOMA OF NO SPECIAL TYPE (NST)	N	cT1-cT2	cN+	<1% (0)	HIGH GENOMIC RISK	-0.539	Luminal	80	% CELLS STAINED POSITIVE	80	% CELLS STAINED POSITIVE	N	NA	Y	2	II	T2	N1A	1	1	<1% (0)	<1	0	<1	0	10	0	30	10	0	40	0	30	79	224	182	194	35	1	2.7478
ARM 3	63	26.1	0	POSTMENOPAUSAL	RIGHT	T2	N0	G3: POORLY DIFFERENTIATED/UNDIFFERENTIATED	INVASIVE CARCINOMA OF NO SPECIAL TYPE (NST)	N	cT1-cT2	cN0	>= 1% (1/2/3)	HIGH GENOMIC RISK	-0.692	Luminal	8	ALLRED SCORE (0-8)	5	ALLRED SCORE (0-8)	Y	0	N	NA	0	TIS (PAGET'S)	N0	5	1	>= 1% (1/2/3)	0	30	2	1	70	40	50	50	0	190	0	10	149	231	184	267	58	28	0.1303
ARM 2	43	20	0	PREMENOPAUSAL	LEFT	T3	N1	G3: POORLY DIFFERENTIATED/UNDIFFERENTIATED	INVASIVE CARCINOMA OF NO SPECIAL TYPE (NST)	N	cT3	cN+	<1% (0)	UNEVALUABLE	NA	NA	100	% CELLS STAINED POSITIVE	70	% CELLS STAINED POSITIVE	N	NA	Y	2	III	T3	N2A	1	1	<1% (0)	0	0	0	0	1	<1	30	5	0	10	0	10	132	266	117	238	10	3	6.6304
ARM 1	56	23.2	0	POSTMENOPAUSAL	RIGHT	T2	N0	G3: POORLY DIFFERENTIATED/UNDIFFERENTIATED	INVASIVE CARCINOMA OF NO SPECIAL TYPE (NST)	N	cT1-cT2	cN0	>= 1% (1/2/3)	UNEVALUABLE	NA	NA	15	% CELLS STAINED POSITIVE	0	% CELLS STAINED POSITIVE	Y	0	N	NA	0	T0	N0	40	NA	>= 1% (1/2/3)	0	10	1	NA	NA	NA	25	NA	0	0	NA	NA	170	249	NA	NA	3	NA	0.1944
ARM 2	61	50.6	1	POSTMENOPAUSAL	LEFT	T2	N1	G3: POORLY DIFFERENTIATED/UNDIFFERENTIATED	INVASIVE CARCINOMA OF NO SPECIAL TYPE (NST)	N	cT1-cT2	cN+	>= 1% (1/2/3)	HIGH GENOMIC RISK	-0.283	Luminal	100	% CELLS STAINED POSITIVE	90	% CELLS STAINED POSITIVE	N	NA	Y	0	I	T1A	N0	7	NA	>= 1% (1/2/3)	0	30	2	NA	NA	NA	60	NA	0	200	NA	NA	135	258	NA	NA	53.5	22	1.3659
ARM 1	54	42.2	0	PREMENOPAUSAL	RIGHT	T3	N1	G2: MODERATELY DIFFERENTIATED	INVASIVE CARCINOMA OF NO SPECIAL TYPE (NST)	Y	cT3	cN+	<1% (0)	HIGH GENOMIC RISK	-0.225	Luminal	90	% CELLS STAINED POSITIVE	70	% CELLS STAINED POSITIVE	N	NA	Y	21	III	T4B	N3A	1	NA	<1% (0)	0	0	0	NA	NA	NA	22	NA	0	0	NA	NA	131	237	NA	NA	25.5	NA	NA
ARM 1	65	23.8	0	POSTMENOPAUSAL	RIGHT	T3	N1	G3: POORLY DIFFERENTIATED/UNDIFFERENTIATED	INVASIVE CARCINOMA OF NO SPECIAL TYPE (NST)	N	cT3	cN+	<1% (0)	HIGH GENOMIC RISK	-0.167	Luminal	100	% CELLS STAINED POSITIVE	5	% CELLS STAINED POSITIVE	N	NA	Y	0	II	T2	N1A	1	NA	<1% (0)	0	0	0	NA	NA	NA	35	NA	0	0	NA	NA	18	180	NA	NA	54.5	NA	0.093
ARM 2	42	23.8	0	PREMENOPAUSAL	RIGHT	T2	N1	G3: POORLY DIFFERENTIATED/UNDIFFERENTIATED	INVASIVE CARCINOMA OF NO SPECIAL TYPE (NST)	N	cT1-cT2	cN+	>= 1% (1/2/3)	HIGH GENOMIC RISK	-0.512	Luminal	100	% CELLS STAINED POSITIVE	100	% CELLS STAINED POSITIVE	N	NA	Y	3	II	T1A	N1A	1	NC	>= 1% (1/2/3)	0	0	0	NC	NC	NC	60	NC	0	180	NC	NC	131	225	NC	NC	13.5	NA	1.1467
ARM 2	41	22.3	0	PREMENOPAUSAL	RIGHT	T3	N0	G2: MODERATELY DIFFERENTIATED	INVASIVE CARCINOMA OF NO SPECIAL TYPE (NST)	N	cT3	cN0	<1% (0)	LOW GENOMIC RISK	0.375	Luminal	8	ALLRED SCORE (0-8)	5	ALLRED SCORE (0-8)	N	NA	Y	1	III	T1C	N1A	1	1	<1% (0)	0	0	0	1	1	1	40	0	0	0	0	10	54	192	114	227	3	9	0.9066
ARM 3	44	30.4	0	PREMENOPAUSAL	LEFT	T2	N1	G3: POORLY DIFFERENTIATED/UNDIFFERENTIATED	INVASIVE CARCINOMA OF NO SPECIAL TYPE (NST)	Y	cT1-cT2	cN+	<1% (0)	HIGH GENOMIC RISK	-0.352	Luminal	8	ALLRED SCORE (0-8)	8	ALLRED SCORE (0-8)	N	NA	Y	1	II	T0	N1A	1	1	<1% (0)	0	0	0	0	0	0	70	2	0	100	0	10	217	247	125	179	48	2	0.2663
ARM 1	57	34.2	0	POSTMENOPAUSAL	RIGHT	T2	N1	G2: MODERATELY DIFFERENTIATED	INVASIVE CARCINOMA OF NO SPECIAL TYPE (NST)	N	cT1-cT2	cN+	>= 1% (1/2/3)	HIGH GENOMIC RISK	-0.409	Luminal	95	% CELLS STAINED POSITIVE	0	% CELLS STAINED POSITIVE	N	NA	Y	0	II	T2	N0	60	NC	>= 1% (1/2/3)	0	10	<1	NC	NC	NC	50	NC	0	200	NC	NC	101	274	NC	NC	46	0	0.2696
ARM 3	31	26.6	0	PREMENOPAUSAL	RIGHT	T2	N0	G3: POORLY DIFFERENTIATED/UNDIFFERENTIATED	INVASIVE CARCINOMA OF NO SPECIAL TYPE (NST)	N	cT1-cT2	cN0	>= 1% (1/2/3)	HIGH GENOMIC RISK	-0.347	Luminal	8	ALLRED SCORE (0-8)	7	ALLRED SCORE (0-8)	Y	0	N	NA	0	T0	N0	80	NC	>= 1% (1/2/3)	0	20	2	NC	NC	NC	30	NC	0	100	NC	NC	131	179	NC	NC	17	3	0.0875
ARM 1	51	27.7	0	PREMENOPAUSAL	LEFT	T2	N0	G3: POORLY DIFFERENTIATED/UNDIFFERENTIATED	INVASIVE CARCINOMA OF NO SPECIAL TYPE (NST)	Y	cT1-cT2	cN0	<1% (0)	HIGH GENOMIC RISK	-0.191	Luminal	100	% CELLS STAINED POSITIVE	100	% CELLS STAINED POSITIVE	Y	0	N	NA	II	T2	N0	10	1	<1% (0)	0	1	<1	0	0	0	15	5	0	100	0	0	143	270	114	223	1	7	2.396
ARM 2	50	47.9	0	PREMENOPAUSAL	RIGHT	T3	N3A	G2: MODERATELY DIFFERENTIATED	INVASIVE CARCINOMA OF NO SPECIAL TYPE (NST)	N	cT3	cN+	>= 1% (1/2/3)	HIGH GENOMIC RISK	-1	Luminal	7	ALLRED SCORE (0-8)	8	ALLRED SCORE (0-8)	N	NA	Y	1	I	T0	N1MI	80	NC	>= 1% (1/2/3)	0	80	15	NC	NC	NC	32	NC	0	70	NC	NC	174	268	NC	NC	7	NA	1.9898
ARM 3	50	19.8	0	PREMENOPAUSAL	RIGHT	T1	N0	G3: POORLY DIFFERENTIATED/UNDIFFERENTIATED	INVASIVE CARCINOMA OF NO SPECIAL TYPE (NST)	N	cT1-cT2	cN0	<1% (0)	HIGH GENOMIC RISK	-0.261	Luminal	90	% CELLS STAINED POSITIVE	100	% CELLS STAINED POSITIVE	Y	0	N	NA	0	T0	N0	3	1	<1% (0)	0	0	0	0	<1	<1	35	25	NC	NC	0	60	NC	NC	136	204	2	9	0.0905
ARM 3	38	21.7	0	PREMENOPAUSAL	RIGHT	T2	N0	G3: POORLY DIFFERENTIATED/UNDIFFERENTIATED	INVASIVE CARCINOMA OF NO SPECIAL TYPE (NST)	N	cT1-cT2	cN0	>= 1% (1/2/3)	HIGH GENOMIC RISK	-0.217	Luminal	100	% CELLS STAINED POSITIVE	100	% CELLS STAINED POSITIVE	Y	0	N	NA	I	T2	N0	1	1	>= 1% (1/2/3)	0	0	0	0	10	1	75	20	0	285	0	60	125	257	109	262	18	7	2.499
ARM 1	64	22.7	0	POSTMENOPAUSAL	LEFT	T1	N1	G3: POORLY DIFFERENTIATED/UNDIFFERENTIATED	INVASIVE CARCINOMA OF NO SPECIAL TYPE (NST)	Y	cT1-cT2	cN+	>= 1% (1/2/3)	HIGH GENOMIC RISK	-0.497	Luminal	100	% CELLS STAINED POSITIVE	90	% CELLS STAINED POSITIVE	N	NA	Y	1	I	T0	N1MI	30	1	>= 1% (1/2/3)	0.1	10	1.5	0	5	<1	50	30	NA	NA	0	0	NA	NA	172	252	60	44	0.082
ARM 1	57	38.3	0	POSTMENOPAUSAL	LEFT	T2	N0	G3: POORLY DIFFERENTIATED/UNDIFFERENTIATED	INVASIVE CARCINOMA OF NO SPECIAL TYPE (NST)	Y	cT1-cT2	cN0	<1% (0)	HIGH GENOMIC RISK	-0.928	Luminal	100	% CELLS STAINED POSITIVE	0	% CELLS STAINED POSITIVE	N	NA	Y	0	II	T1B	N0	5	NC	<1% (0)	0	10	<1	NC	NC	NC	30	NC	0	70	NC	NC	129	241	NC	NC	11	1	1.4212
ARM 1	72	27.9	1	POSTMENOPAUSAL	LEFT	T2	N1	G3: POORLY DIFFERENTIATED/UNDIFFERENTIATED	INVASIVE CARCINOMA OF NO SPECIAL TYPE (NST)	N	cT1-cT2	cN+	<1% (0)	HIGH GENOMIC RISK	-0.107	Luminal	100	% CELLS STAINED POSITIVE	2	% CELLS STAINED POSITIVE	Y	0	Y	0	I	T1A	N0	20	1	<1% (0)	0	0.1	<1	0	2	<1	25	10	0	10	0	70	117	214	172	229	14.5	2	1.3617
ARM 2	61	23.2	0	POSTMENOPAUSAL	RIGHT	T2	N0	G3: POORLY DIFFERENTIATED/UNDIFFERENTIATED	INVASIVE CARCINOMA OF NO SPECIAL TYPE (NST)	Y	cT1-cT2	cN0	>= 1% (1/2/3)	HIGH GENOMIC RISK	-0.296	Luminal	100	% CELLS STAINED POSITIVE	5	% CELLS STAINED POSITIVE	Y	0	N	NA	II	T2	N0	10	1	>= 1% (1/2/3)	0.1	5	1.5	2	15	15	22	2	0	0	0	0	132	245	196	209	6	2	0.8711
ARM 3	36	21.4	0	PREMENOPAUSAL	RIGHT	T3	N2B	G2: MODERATELY DIFFERENTIATED	INVASIVE CARCINOMA OF NO SPECIAL TYPE (NST)	N	cT3	cN+	<1% (0)	HIGH GENOMIC RISK	-0.65	Luminal	8	ALLRED SCORE (0-8)	5	ALLRED SCORE (0-8)	Y	0	Y	0	II	T1A	N0	1	NC	<1% (0)	0	0	0	NC	NC	NC	20	NC	0	40	NC	NC	25	164	NC	NC	29	NA	0.4905
ARM 2	47	24.2	0	PREMENOPAUSAL	RIGHT	T3	N0	G2: MODERATELY DIFFERENTIATED	INVASIVE CARCINOMA OF NO SPECIAL TYPE (NST)	N	cT3	cN0	<1% (0)	UNEVALUABLE	NA	NA	8	ALLRED SCORE (0-8)	8	ALLRED SCORE (0-8)	N	NA	Y	0	0	TIS	N0	NC	1	<1% (0)	0	0	0	10	20	12	20	4	0	190	0	0	24	148	96	201	4	9	4.4243
ARM 1	38	22	1	PREMENOPAUSAL	LEFT	T3	N1	G3: POORLY DIFFERENTIATED/UNDIFFERENTIATED	INVASIVE CARCINOMA OF NO SPECIAL TYPE (NST)	N	cT3	cN+	<1% (0)	HIGH GENOMIC RISK	-0.116	Luminal	8	ALLRED SCORE (0-8)	5	ALLRED SCORE (0-8)	N	NA	Y	2	II	T0	N1A	1	1	<1% (0)	0	0	0	0	5	<1	60	30	0	0	0	10	114	205	191	227	32	5	1.4204
ARM 2	46	21.5	0	PREMENOPAUSAL	LEFT	T3	N0	G2: MODERATELY DIFFERENTIATED	INVASIVE CARCINOMA OF NO SPECIAL TYPE (NST)	N	cT3	cN0	<1% (0)	HIGH GENOMIC RISK	-0.464	Luminal	8	ALLRED SCORE (0-8)	0	ALLRED SCORE (0-8)	Y	0	N	NA	II	T1C	N0	1	NC	<1% (0)	0	0	0	NC	NC	NC	40	NC	0	5	NC	NC	93	198	NC	NC	6	NA	3.077
ARM 3	38	22.8	0	PREMENOPAUSAL	RIGHT	T3	N0	G2: MODERATELY DIFFERENTIATED	INVASIVE CARCINOMA OF NO SPECIAL TYPE (NST)	N	cT3	cN0	<1% (0)	HIGH GENOMIC RISK	-0.313	Luminal	100	% CELLS STAINED POSITIVE	50	% CELLS STAINED POSITIVE	Y	1	N	NA	II	T1A	N1A	1	1	<1% (0)	0	0	0	1	15	5	15	0	0	0	0	80	128	181	111	202	33	8	1.8823
ARM 3	47	24.4	0	PREMENOPAUSAL	RIGHT	T1	N1	G2: MODERATELY DIFFERENTIATED	INVASIVE CARCINOMA OF NO SPECIAL TYPE (NST)	Y	cT1-cT2	cN+	<1% (0)	HIGH GENOMIC RISK	-0.246	Luminal	100	% CELLS STAINED POSITIVE	95	% CELLS STAINED POSITIVE	Y	1	Y	0	II	T1C	N1A	1	1	<1% (0)	0	0	0	0	2	<1	30	2	0	20	0	0	146	215	123	204	42	24	0.1239
ARM 1	59	33.2	0	POSTMENOPAUSAL	BILATERAL	T1C	N1	G2: MODERATELY DIFFERENTIATED	INVASIVE CARCINOMA OF NO SPECIAL TYPE (NST)	Y	cT1-cT2	cN+	<1% (0)	LOW GENOMIC RISK	0.096	Luminal	8	ALLRED SCORE (0-8)	8	ALLRED SCORE (0-8)	N	NA	Y	2	II	T1A	N1A	5	NC	<1% (0)	0	15	<1	NC	NC	NC	30	NC	0	0	NC	NC	64	160	NC	NC	10	NA	0.3691
ARM 2	44	20.1	0	PREMENOPAUSAL	RIGHT	T1C	N0	G3: POORLY DIFFERENTIATED/UNDIFFERENTIATED	INVASIVE CARCINOMA OF NO SPECIAL TYPE (NST)	N	cT1-cT2	cN0	<1% (0)	HIGH GENOMIC RISK	-0.651	Luminal	8	ALLRED SCORE (0-8)	8	ALLRED SCORE (0-8)	Y	0	N	NA	0	T0	N0	1	NC	<1% (0)	0	15	<1	NC	NC	NC	95	NC	0	15	NC	NC	82	209	NC	NC	20	NA	0.0575
ARM 3	41	NA	0	PREMENOPAUSAL	LEFT	T1C	N1	G3: POORLY DIFFERENTIATED/UNDIFFERENTIATED	INVASIVE CARCINOMA OF NO SPECIAL TYPE (NST)	N	cT1-cT2	cN+	>= 1% (1/2/3)	HIGH GENOMIC RISK	-0.136	Luminal	8	ALLRED SCORE (0-8)	8	ALLRED SCORE (0-8)	Y	0	Y	1	III	T1C	N1A	15	1	>= 1% (1/2/3)	0	20	<1	0	5	1	70	2	0	10	0	10	194	242	77	168	NA	NA	0.2208
ARM 2	29	34.3	0	PREMENOPAUSAL	LEFT	T3	N1	G2: MODERATELY DIFFERENTIATED	INVASIVE CARCINOMA OF NO SPECIAL TYPE (NST)	Y	cT3	cN+	<1% (0)	LOW GENOMIC RISK	0.336	Luminal	100	% CELLS STAINED POSITIVE	90	% CELLS STAINED POSITIVE	Y	0	Y	2	II	T3	N1A	1	1	<1% (0)	0	0	0	0	1	<1	25	2	NC	NC	0	30	196	244	62	212	42	8	3.9256
ARM 3	63	29	0	POSTMENOPAUSAL	LEFT	T3	N1	G3: POORLY DIFFERENTIATED/UNDIFFERENTIATED	INVASIVE CARCINOMA OF NO SPECIAL TYPE (NST)	N	cT3	cN+	<1% (0)	HIGH GENOMIC RISK	-0.796	Luminal	7	ALLRED SCORE (0-8)	6	ALLRED SCORE (0-8)	N	NA	Y	0	II	T1B	N0	30	75	<1% (0)	2	0	2	0	20	2	50	10	0	70	0	0	250	263	232	249	24	NA	0.6329
ARM 1	40	22.8	0	PREMENOPAUSAL	LEFT	T2	N0	G3: POORLY DIFFERENTIATED/UNDIFFERENTIATED	INVASIVE CARCINOMA OF NO SPECIAL TYPE (NST)	N	cT1-cT2	cN0	>= 1% (1/2/3)	HIGH GENOMIC RISK	-0.273	Luminal	8	ALLRED SCORE (0-8)	7	ALLRED SCORE (0-8)	Y	0	N	NA	I	T2	N0	5	5	>= 1% (1/2/3)	0	5	2	0	15	1	50	90	0	10	0	100	162	245	199	272	12	7	0.0759
ARM 2	32	26.6	0	PREMENOPAUSAL	RIGHT	T1	N2	G3: POORLY DIFFERENTIATED/UNDIFFERENTIATED	INVASIVE CARCINOMA OF NO SPECIAL TYPE (NST)	N	cT1-cT2	cN+	>= 1% (1/2/3)	HIGH GENOMIC RISK	-0.903	Luminal	100	% CELLS STAINED POSITIVE	60	% CELLS STAINED POSITIVE	N	NA	Y	0	0	T0	N0	95	NC	>= 1% (1/2/3)	25	10	30	NC	NC	NC	60	NC	0	10	NC	NC	206	277	NC	NC	7	NA	0.0127
ARM 3	36	24.2	0	PREMENOPAUSAL	RIGHT	T3	N1	G2: MODERATELY DIFFERENTIATED	INVASIVE LOBULAR CARCINOMA (ILC)	Y	cT3	cN+	<1% (0)	HIGH GENOMIC RISK	-0.638	Luminal	100	% CELLS STAINED POSITIVE	5	% CELLS STAINED POSITIVE	N	NA	Y	1	III	T1C	N1A	1	1	<1% (0)	0	0	0	2	1	3	15	10	0	100	0	100	75	228	40	194	NA	NA	0.2692
ARM 2	55	27.7	0	PREMENOPAUSAL	LEFT	T2	N1	G3: POORLY DIFFERENTIATED/UNDIFFERENTIATED	INVASIVE LOBULAR CARCINOMA (ILC)	Y	cT1-cT2	cN+	>= 1% (1/2/3)	HIGH GENOMIC RISK	-0.391	Luminal	100	% CELLS STAINED POSITIVE	1	% CELLS STAINED POSITIVE	N	NA	Y	7	II	T2	N2A	3	1	>= 1% (1/2/3)	0	2	<1	0	1	<1	30	20	0	5	0	10	108	237	144	208	36	5	1.2127
ARM 1	50	32.6	1	PREMENOPAUSAL	LEFT	T2	N1	G3: POORLY DIFFERENTIATED/UNDIFFERENTIATED	INVASIVE CARCINOMA OF NO SPECIAL TYPE (NST)	Y	cT1-cT2	cN+	<1% (0)	HIGH GENOMIC RISK	-0.279	Luminal	95	% CELLS STAINED POSITIVE	95	% CELLS STAINED POSITIVE	N	NA	Y	4	II	T1C	N2A	3	5	<1% (0)	0	1	<1	NE	NE	NE	34	NE	0	0	NE	NE	83	200	NE	NE	5	NA	0.1835
ARM 2	55	30.4	0	POSTMENOPAUSAL	RIGHT	T2	N0	G2: MODERATELY DIFFERENTIATED	INVASIVE CARCINOMA OF NO SPECIAL TYPE (NST)	N	cT1-cT2	cN0	<1% (0)	HIGH GENOMIC RISK	-0.417	Luminal	7	ALLRED SCORE (0-8)	2	ALLRED SCORE (0-8)	Y	1	N	NA	II	T1B	N1MI	3	1	<1% (0)	0	1	<1	5	25	20	20	10	0	160	0	80	142	250	155	227	12	2	0.032
ARM 3	63	33.8	0	POSTMENOPAUSAL	LEFT	T2	N1	G2: MODERATELY DIFFERENTIATED	INVASIVE CARCINOMA OF NO SPECIAL TYPE (NST)	N	cT1-cT2	cN+	<1% (0)	HIGH GENOMIC RISK	-0.424	Luminal	8	ALLRED SCORE (0-8)	8	ALLRED SCORE (0-8)	N	NA	Y	1	II	T2	N1A	1	1	<1% (0)	0	0	0	0	0	0	20	9	0	80	0	15	43	234	18	157	32	NA	0.0448
ARM 1	35	24.3	0	PREMENOPAUSAL	LEFT	T2	N1	G2: MODERATELY DIFFERENTIATED	INVASIVE CARCINOMA OF NO SPECIAL TYPE (NST)	Y	cT1-cT2	cN+	<1% (0)	HIGH GENOMIC RISK	-0.641	Luminal	7	ALLRED SCORE (0-8)	8	ALLRED SCORE (0-8)	Y	0	N	0	II	T1C	N0	1	1	<1% (0)	0	0	0	0	0	0	30	1	0	0	0	0	115	209	39	141	3	1	0.3617
ARM 3	60	32.7	0	POSTMENOPAUSAL	RIGHT	T2	N1	G2: MODERATELY DIFFERENTIATED	INVASIVE CARCINOMA OF NO SPECIAL TYPE (NST)	N	cT1-cT2	cN+	<1% (0)	HIGH GENOMIC RISK	-0.314	Luminal	100	% CELLS STAINED POSITIVE	100	% CELLS STAINED POSITIVE	N	NA	Y	3	III	T2	N1A	1	1	<1% (0)	2	0	2	1	0	1	18	5	0	160	0	20	172	206	136	187	NA	NA	0.0797
ARM 2	50	29.8	0	PREMENOPAUSAL	LEFT	T2	N0	G2: MODERATELY DIFFERENTIATED	INVASIVE CARCINOMA OF NO SPECIAL TYPE (NST)	Y	cT1-cT2	cN0	<1% (0)	HIGH GENOMIC RISK	-0.416	Luminal	90	% CELLS STAINED POSITIVE	0	% CELLS STAINED POSITIVE	Y	0	N	NA	II	T1A	N0	1	5	<1% (0)	2	0	2	100	30	120	50	10	0	160	0	80	232	258	185	235	15	5	0.5777
ARM 1	52	28.7	0	PREMENOPAUSAL	LEFT	T3	N2	G3: POORLY DIFFERENTIATED/UNDIFFERENTIATED	INVASIVE CARCINOMA OF NO SPECIAL TYPE (NST)	Y	cT3	cN+	<1% (0)	HIGH GENOMIC RISK	-0.78	Luminal	8	ALLRED SCORE (0-8)	8	ALLRED SCORE (0-8)	Y	0	Y	1	II	T1C	N1A	1	1	<1% (0)	1	1	1	0	30	1.5	40	5	0	190	0	0	71	194	81	234	44	52	0.053
ARM 1	46	33.2	0	PREMENOPAUSAL	LEFT	T2	N0	G3: POORLY DIFFERENTIATED/UNDIFFERENTIATED	INVASIVE CARCINOMA OF NO SPECIAL TYPE (NST)	N	cT1-cT2	cN0	>= 1% (1/2/3)	HIGH GENOMIC RISK	-1	Basal	50	% CELLS STAINED POSITIVE	0	% CELLS STAINED POSITIVE	Y	0	N	NA	0	T0	N0	1	NC	>= 1% (1/2/3)	15	20	20	NC	NC	NC	95	NC	0	300	NC	NC	211	285	NC	NC	15	NA	0.6839
ARM 1	48	21.9	0	PREMENOPAUSAL	RIGHT	T2	N1	G3: POORLY DIFFERENTIATED/UNDIFFERENTIATED	INVASIVE CARCINOMA OF NO SPECIAL TYPE (NST)	N	cT1-cT2	cN+	<1% (0)	HIGH GENOMIC RISK	-0.248	Luminal	8	ALLRED SCORE (0-8)	7	ALLRED SCORE (0-8)	Y	2	Y	2	II	T1C	N1MI	1	1	<1% (0)	0	0	0	0	0	0	20	0	0	20	0	0	42	178	55	147	8	3	1.6912
ARM 2	43	24.6	0	PREMENOPAUSAL	LEFT	T2	N0	G2: MODERATELY DIFFERENTIATED	INVASIVE CARCINOMA OF NO SPECIAL TYPE (NST)	Y	cT1-cT2	cN0	<1% (0)	HIGH GENOMIC RISK	-0.165	Luminal	90	% CELLS STAINED POSITIVE	80	% CELLS STAINED POSITIVE	Y	1	N	NA	II	T2	N1A	1	1	<1% (0)	0	<1	<1	1	30	5	80	9	0	30	0	15	111	183	128	254	13.5	12	0.0651
ARM 3	41	21.3	0	PREMENOPAUSAL	RIGHT	T2	N2	G3: POORLY DIFFERENTIATED/UNDIFFERENTIATED	INVASIVE CARCINOMA OF NO SPECIAL TYPE (NST)	N	cT1-cT2	cN+	<1% (0)	HIGH GENOMIC RISK	-0.112	Luminal	90	% CELLS STAINED POSITIVE	80	% CELLS STAINED POSITIVE	N	NA	Y	4	II	T1C	N2A	3	5	<1% (0)	0	0	0	0	1	<1	15	4	0	190	0	80	194	260	217	267	18	7	0.0459
ARM 3	59	35.2	0	POSTMENOPAUSAL	LEFT	T2	N0	G2: MODERATELY DIFFERENTIATED	INVASIVE CARCINOMA OF NO SPECIAL TYPE (NST)	N	cT1-cT2	cN0	>= 1% (1/2/3)	HIGH GENOMIC RISK	-0.351	Luminal	7	ALLRED SCORE (0-8)	4	ALLRED SCORE (0-8)	Y	0	Y	0	II	T2	N0	1	1	>= 1% (1/2/3)	0	10	<1	0	10	<1	15	40	0	60	0	80	158	261	219	275	9	2	1.3599
ARM 2	50	24.5	0	PREMENOPAUSAL	RIGHT	T2	N1	G2: MODERATELY DIFFERENTIATED	OTHER	N	cT1-cT2	cN+	<1% (0)	LOW GENOMIC RISK	0.231	Luminal	8	ALLRED SCORE (0-8)	8	ALLRED SCORE (0-8)	Y	1	Y	4	II	T0	N2A	1	1	<1% (0)	0	0	0	0	0	0	30	0	0	30	0	0	134	246	43	146	24	3	0.0337
ARM 3	63	31.6	0	POSTMENOPAUSAL	LEFT	T2	N0	G3: POORLY DIFFERENTIATED/UNDIFFERENTIATED	INVASIVE CARCINOMA OF NO SPECIAL TYPE (NST)	N	cT1-cT2	cN0	>= 1% (1/2/3)	HIGH GENOMIC RISK	-0.512	Luminal	100	% CELLS STAINED POSITIVE	30	% CELLS STAINED POSITIVE	Y	0	N	NA	I	T2	N0	5	NC	>= 1% (1/2/3)	0	20	1.5	NC	NC	NC	45	NC	0	270	NC	NC	197	271	NC	NC	39	NA	2.1311
ARM 1	54	18.6	0	POSTMENOPAUSAL	LEFT	T3	N1	G2: MODERATELY DIFFERENTIATED	INVASIVE CARCINOMA OF NO SPECIAL TYPE (NST)	N	cT3	cN+	>= 1% (1/2/3)	LOW GENOMIC RISK	0.04	Luminal	70	% CELLS STAINED POSITIVE	0	% CELLS STAINED POSITIVE	Y	4	N	NA	III	T3	N2A	5	1	>= 1% (1/2/3)	<1	1	<1	0	0	0	22	0	0	0	0	0	130	244	153	252	13	2	0.4712
ARM 1	38	23.7	0	PREMENOPAUSAL	LEFT	T2	N0	G3: POORLY DIFFERENTIATED/UNDIFFERENTIATED	INVASIVE CARCINOMA OF NO SPECIAL TYPE (NST)	N	cT1-cT2	cN0	<1% (0)	HIGH GENOMIC RISK	-0.671	Luminal	8	ALLRED SCORE (0-8)	4	ALLRED SCORE (0-8)	Y	0	N	NA	I	T1C	N0	10	1	<1% (0)	10	5	10	15	0	15	30	10	0	10	NE	NE	129	247	97	212	25	10	0.0317
ARM 2	48	NA	0	PREMENOPAUSAL	RIGHT	T2	N0	G2: MODERATELY DIFFERENTIATED	INVASIVE CARCINOMA OF NO SPECIAL TYPE (NST)	N	cT1-cT2	cN0	<1% (0)	HIGH GENOMIC RISK	-0.437	Luminal	8	ALLRED SCORE (0-8)	8	ALLRED SCORE (0-8)	Y	0	N	NA	II	T1C	N0	1	5	<1% (0)	0	0	0	0	60	1	20	4	0	200	0	80	199	245	185	255	22	66	6.3996
ARM 1	45	26.8	0	PREMENOPAUSAL	RIGHT	T2	N0	G3: POORLY DIFFERENTIATED/UNDIFFERENTIATED	INVASIVE CARCINOMA OF NO SPECIAL TYPE (NST)	N	cT1-cT2	cN0	>= 1% (1/2/3)	HIGH GENOMIC RISK	-0.813	Basal	25	% CELLS STAINED POSITIVE	5	% CELLS STAINED POSITIVE	Y	0	N	NA	0	T0	N0	25	NA	>= 1% (1/2/3)	80	10	85	NA	NA	NA	80	NA	0	300	NA	NA	160	262	NA	NA	27	NA	1.9381
ARM 2	53	35.2	0	PREMENOPAUSAL	LEFT	T2	N1	G2: MODERATELY DIFFERENTIATED	INVASIVE CARCINOMA OF NO SPECIAL TYPE (NST)	N	cT1-cT2	cN+	<1% (0)	LOW GENOMIC RISK	0.146	Luminal	8	ALLRED SCORE (0-8)	7	ALLRED SCORE (0-8)	N	NA	Y	5	II	T1MI	N2A	1	1	<1% (0)	0	0	0	0	0	0	25	0	0	160	0	80	90	216	132	154	9	1	1.5246
ARM 3	55	32.8	0	POSTMENOPAUSAL	LEFT	T2	N0	G2: MODERATELY DIFFERENTIATED	INVASIVE CARCINOMA OF NO SPECIAL TYPE (NST)	Y	cT1-cT2	cN0	<1% (0)	HIGH GENOMIC RISK	-0.156	Luminal	8	ALLRED SCORE (0-8)	4	ALLRED SCORE (0-8)	Y	0	N	NA	0	T0	N0	1	1	<1% (0)	0	0	0	1	2	2	35	10	0	180	0	0	48	151	217	219	29	9	0.1
ARM 3	45	21.1	0	PREMENOPAUSAL	RIGHT	T3	N1	G2: MODERATELY DIFFERENTIATED	INVASIVE CARCINOMA OF NO SPECIAL TYPE (NST)	Y	cT3	cN+	>= 1% (1/2/3)	HIGH GENOMIC RISK	-0.112	Luminal	100	% CELLS STAINED POSITIVE	80	% CELLS STAINED POSITIVE	N	NA	Y	1	II	T2	N1A	55	1	>= 1% (1/2/3)	0	15	<1	0	20	10	30	NE	0	40	0	20	184	280	108	229	2	2	0.6319
ARM 1	44	24.2	0	PREMENOPAUSAL	RIGHT	T2	N1	G2: MODERATELY DIFFERENTIATED	INVASIVE CARCINOMA OF NO SPECIAL TYPE (NST)	N	cT1-cT2	cN+	<1% (0)	HIGH GENOMIC RISK	-0.012	Luminal	90	% CELLS STAINED POSITIVE	90	% CELLS STAINED POSITIVE	N	NA	Y	0	II	T2	N0	1	1	<1% (0)	0	0	0	NE	NE	NE	30	NE	0	190	NE	NE	178	265	123	196	2	0	1.0238
ARM 2	65	NA	0	POSTMENOPAUSAL	BILATERAL	T2	N2	G2: MODERATELY DIFFERENTIATED	INVASIVE CARCINOMA OF NO SPECIAL TYPE (NST)	Y	cT1-cT2	cN+	>= 1% (1/2/3)	HIGH GENOMIC RISK	-0.432	Luminal	8	ALLRED SCORE (0-8)	7	ALLRED SCORE (0-8)	Y	0	Y	1	II	TIS	N1A	15	NC	>= 1% (1/2/3)	10	15	15	NC	NC	NC	35	NC	NC	NC	NC	NC	NC	NC	NC	NC	NA	21	1.4515
ARM 2	44	25	0	PREMENOPAUSAL	RIGHT	T1C	N1	G2: MODERATELY DIFFERENTIATED	INVASIVE CARCINOMA OF NO SPECIAL TYPE (NST)	Y	cT1-cT2	cN+	>= 1% (1/2/3)	HIGH GENOMIC RISK	-0.204	Luminal	8	ALLRED SCORE (0-8)	8	ALLRED SCORE (0-8)	Y	0	N	NA	II	T1B	N0	3	NC	>= 1% (1/2/3)	0	1	<1	NC	NC	NC	20	NC	0	20	NC	NC	244	269	NC	NC	48.5	NA	0.0254
ARM 1	44	26.8	0	PREMENOPAUSAL	RIGHT	T2	N0	G2: MODERATELY DIFFERENTIATED	INVASIVE CARCINOMA OF NO SPECIAL TYPE (NST)	N	cT1-cT2	cN0	>= 1% (1/2/3)	HIGH GENOMIC RISK	-0.836	Basal	60	% CELLS STAINED POSITIVE	0	% CELLS STAINED POSITIVE	Y	0	N	NA	I	T1MI	N0	95	95	>= 1% (1/2/3)	95	10	98	90	20	100	80	80	0	45	0	10	180	219	244	269	NA	NA	2.0909
ARM 3	57	28.1	0	POSTMENOPAUSAL	RIGHT	T1C	N1	G3: POORLY DIFFERENTIATED/UNDIFFERENTIATED	INVASIVE CARCINOMA OF NO SPECIAL TYPE (NST)	N	cT1-cT2	cN+	>= 1% (1/2/3)	HIGH GENOMIC RISK	-0.556	Basal	15	% CELLS STAINED POSITIVE	0	% CELLS STAINED POSITIVE	N	NA	Y	1	I	T0	N1A	10	NC	>= 1% (1/2/3)	0	15	<1	NC	NC	NC	25	NC	0	180	NC	NC	92	259	NC	NC	9	NA	1.112
ARM 3	56	26.9	0	POSTMENOPAUSAL	LEFT	T2	N0	G3: POORLY DIFFERENTIATED/UNDIFFERENTIATED	INVASIVE CARCINOMA OF NO SPECIAL TYPE (NST)	N	cT1-cT2	cN0	>= 1% (1/2/3)	HIGH GENOMIC RISK	-0.386	Luminal	8	ALLRED SCORE (0-8)	8	ALLRED SCORE (0-8)	N	NA	Y	1	I	T0	N1MI	50	NC	>= 1% (1/2/3)	0	20	<1	NC	NC	NC	95	NC	0	100	NC	NC	222	261	NC	NC	15	NA	0.2857
ARM 1	49	20.1	0	PREMENOPAUSAL	RIGHT	T2	N0	G2: MODERATELY DIFFERENTIATED	INVASIVE CARCINOMA OF NO SPECIAL TYPE (NST)	Y	cT1-cT2	cN0	<1% (0)	HIGH GENOMIC RISK	-0.748	Luminal	8	ALLRED SCORE (0-8)	5	ALLRED SCORE (0-8)	Y	0	N	NA	0	T0	N0	1	1	<1% (0)	0.1	5	<1	0	0	0	70	15	0	30	0	10	107	192	55	156	8	2	3.3049
ARM 2	36	28.9	0	PREMENOPAUSAL	LEFT	T2	N1	G2: MODERATELY DIFFERENTIATED	INVASIVE CARCINOMA OF NO SPECIAL TYPE (NST)	Y	cT1-cT2	cN+	>= 1% (1/2/3)	HIGH GENOMIC RISK	-0.384	Luminal	80	% CELLS STAINED POSITIVE	80	% CELLS STAINED POSITIVE	N	NA	Y	0	I	T1A	N0	85	15	>= 1% (1/2/3)	0	20	1.5	0	40	30	20	60	0	10	0	5	175	271	128	230	29	9	0.0645
ARM 2	50	23.5	0	PREMENOPAUSAL	LEFT	T2	N0	G2: MODERATELY DIFFERENTIATED	INVASIVE CARCINOMA OF NO SPECIAL TYPE (NST)	N	cT1-cT2	cN0	<1% (0)	HIGH GENOMIC RISK	-0.446	Luminal	8	ALLRED SCORE (0-8)	8	ALLRED SCORE (0-8)	Y	0	Y	0	I	T1A	N0	NC	NC	<1% (0)	0	0	0	NC	NC	NC	60	NC	NC	NC	NC	NC	NC	NC	NC	NC	NA	NA	2.4079
ARM 2	44	26.5	0	PREMENOPAUSAL	RIGHT	T2	N0	G2: MODERATELY DIFFERENTIATED	INVASIVE CARCINOMA OF NO SPECIAL TYPE (NST)	N	cT1-cT2	cN0	>= 1% (1/2/3)	HIGH GENOMIC RISK	-0.495	Luminal	80	% CELLS STAINED POSITIVE	100	% CELLS STAINED POSITIVE	Y	1	N	NA	II	T1C	N1MI	30	1	>= 1% (1/2/3)	0	40	5	0	50	2	25	15	0	285	0	270	159	287	195	281	NA	NA	3.6205
ARM 3	44	24.2	0	PREMENOPAUSAL	LEFT	T2	N0	G2: MODERATELY DIFFERENTIATED	INVASIVE CARCINOMA OF NO SPECIAL TYPE (NST)	N	cT1-cT2	cN0	<1% (0)	HIGH GENOMIC RISK	-0.305	Luminal	100	% CELLS STAINED POSITIVE	90	% CELLS STAINED POSITIVE	Y	0	N	NA	0	T0	N0	1	1	<1% (0)	0	0	0	0	10	<1	35	15	0	40	0	0	20	189	149	233	50	2	2.2555
ARM 1	73	NA	0	POSTMENOPAUSAL	RIGHT	T3	N1	G2: MODERATELY DIFFERENTIATED	INVASIVE CARCINOMA OF NO SPECIAL TYPE (NST)	N	cT3	cN+	<1% (0)	HIGH GENOMIC RISK	-0.28	Luminal	8	ALLRED SCORE (0-8)	5	ALLRED SCORE (0-8)	N	NA	Y	3	III	T2	N1A	1	1	<1% (0)	0	0	0	0	0	0	80	25	NC	NC	0	0	NC	NC	16	167	32.5	20	3.815
ARM 3	42	32.6	0	PREMENOPAUSAL	BILATERAL	T2	N3A	G2: MODERATELY DIFFERENTIATED	INVASIVE CARCINOMA OF NO SPECIAL TYPE (NST)	N	cT1-cT2	cN+	<1% (0)	HIGH GENOMIC RISK	-0.475	Luminal	7	ALLRED SCORE (0-8)	0	ALLRED SCORE (0-8)	Y	0	Y	0	0	TIS	N0	10	1	<1% (0)	10	10	15	1	10	5	30	70	0	190	0	190	102	238	144	228	29	56	0.395
ARM 3	47	28.2	0	PREMENOPAUSAL	RIGHT	T2	N2	G2: MODERATELY DIFFERENTIATED	INVASIVE CARCINOMA OF NO SPECIAL TYPE (NST)	Y	cT1-cT2	cN+	>= 1% (1/2/3)	HIGH GENOMIC RISK	-0.293	Luminal	60	% CELLS STAINED POSITIVE	80	% CELLS STAINED POSITIVE	N	NA	Y	0	I	T1A	N0	15	NC	>= 1% (1/2/3)	0	20	1.5	NC	NC	NC	50	NC	0	10	NC	NC	134	262	NC	NC	2	NA	0.0402
ARM 1	36	18.9	0	PREMENOPAUSAL	LEFT	T3	N1	G2: MODERATELY DIFFERENTIATED	INVASIVE CARCINOMA OF NO SPECIAL TYPE (NST)	N	cT3	cN+	>= 1% (1/2/3)	HIGH GENOMIC RISK	-0.57	Luminal	8	ALLRED SCORE (0-8)	2	ALLRED SCORE (0-8)	Y	0	N	NA	0	T0	N0	1	35	>= 1% (1/2/3)	0	1	<1	10	0	10	70	9	0	80	0	5	187	266	201	244	41	3	1.8589
ARM 1	57	26.6	0	POSTMENOPAUSAL	RIGHT	T3	N1	G2: MODERATELY DIFFERENTIATED	INVASIVE CARCINOMA OF NO SPECIAL TYPE (NST)	N	cT3	cN+	>= 1% (1/2/3)	HIGH GENOMIC RISK	-0.409	Luminal	90	% CELLS STAINED POSITIVE	30	% CELLS STAINED POSITIVE	N	NA	Y	0	II	T2	N0	1	20	>= 1% (1/2/3)	0	10	<1	15	30	25	50	30	0	190	0	285	118	256	194	266	13	1	1.8879
ARM 3	38	31.6	0	PREMENOPAUSAL	RIGHT	T3	N1	G2: MODERATELY DIFFERENTIATED	INVASIVE CARCINOMA OF NO SPECIAL TYPE (NST)	Y	cT3	cN+	<1% (0)	LOW GENOMIC RISK	0.067	Luminal	80	% CELLS STAINED POSITIVE	60	% CELLS STAINED POSITIVE	N	NA	Y	6	III	T2	N2A	1	1	<1% (0)	0	0	0	NE	NE	NE	23	1	0	0	0	5	100	184	76	180	NA	NA	3.3219
ARM 3	39	39	0	PREMENOPAUSAL	RIGHT	T2	N1	G2: MODERATELY DIFFERENTIATED	INVASIVE CARCINOMA OF NO SPECIAL TYPE (NST)	N	cT1-cT2	cN+	<1% (0)	LOW GENOMIC RISK	0.014	Luminal	8	ALLRED SCORE (0-8)	6	ALLRED SCORE (0-8)	N	NA	Y	10	II	T1C	N3A	1	NC	<1% (0)	0	0	0	NC	NC	NC	25	NC	0	180	NC	NC	221	254	96	144	5	0	1.0441
ARM 3	51	24.5	0	POSTMENOPAUSAL	RIGHT	T3	N1	G3: POORLY DIFFERENTIATED/UNDIFFERENTIATED	INVASIVE CARCINOMA OF NO SPECIAL TYPE (NST)	N	cT3	cN+	>= 1% (1/2/3)	HIGH GENOMIC RISK	-0.478	Luminal	8	ALLRED SCORE (0-8)	8	ALLRED SCORE (0-8)	N	NA	Y	3	II	T1C	N1A	30	1	>= 1% (1/2/3)	1	30	2	2	20	5	70	50	0	190	0	95	209	274	260	269	36	3	0.194
ARM 2	40	29.5	0	PREMENOPAUSAL	RIGHT	T2	N1	G2: MODERATELY DIFFERENTIATED	INVASIVE CARCINOMA OF NO SPECIAL TYPE (NST)	N	cT1-cT2	cN+	>= 1% (1/2/3)	HIGH GENOMIC RISK	-0.522	Luminal	100	% CELLS STAINED POSITIVE	80	% CELLS STAINED POSITIVE	Y	1	Y	1	II	T0	N1A	1	70	>= 1% (1/2/3)	5	1	5	NE	NE	NE	63	NE	NC	NC	NE	NE	NC	NC	NE	NE	0	NA	1.3885
ARM 1	47	31.6	0	PREMENOPAUSAL	RIGHT	T2	N1	G3: POORLY DIFFERENTIATED/UNDIFFERENTIATED	INVASIVE CARCINOMA OF NO SPECIAL TYPE (NST)	N	cT1-cT2	cN+	<1% (0)	HIGH GENOMIC RISK	-0.394	Luminal	90	% CELLS STAINED POSITIVE	3	% CELLS STAINED POSITIVE	N	NA	Y	1	II	T1C	N1MI	7	7	<1% (0)	0	1	<1	NE	NE	NE	70	10	NA	NA	NE	NE	NA	NA	NE	NE	NA	NA	2.2509
ARM 1	33	26.3	0	PREMENOPAUSAL	RIGHT	T2	N1	G3: POORLY DIFFERENTIATED/UNDIFFERENTIATED	INVASIVE CARCINOMA OF NO SPECIAL TYPE (NST)	N	cT1-cT2	cN+	<1% (0)	HIGH GENOMIC RISK	-0.15	Luminal	8	ALLRED SCORE (0-8)	5	ALLRED SCORE (0-8)	N	NA	Y	1	I	T1MI	N1A	1	3	<1% (0)	0	0	0	0	0	0	20	5	0	0	0	60	93	220	129	227	24	16	0.0385
ARM 2	40	20.4	0	PREMENOPAUSAL	RIGHT	T2	N0	G2: MODERATELY DIFFERENTIATED	INVASIVE CARCINOMA OF NO SPECIAL TYPE (NST)	N	cT1-cT2	cN0	<1% (0)	HIGH GENOMIC RISK	-0.358	Luminal	95	% CELLS STAINED POSITIVE	2	% CELLS STAINED POSITIVE	Y	0	N	NA	II	T1C	N0	1	1	<1% (0)	0	0	0	0	0	0	25	70	NA	NA	NE	NE	NA	NA	NE	NE	NA	NA	0.1076
ARM 2	47	44.4	0	PREMENOPAUSAL	LEFT	T1	N1	G2: MODERATELY DIFFERENTIATED	INVASIVE CARCINOMA OF NO SPECIAL TYPE (NST)	N	cT1-cT2	cN+	<1% (0)	HIGH GENOMIC RISK	-0.302	Luminal	7	ALLRED SCORE (0-8)	8	ALLRED SCORE (0-8)	Y	0	Y	0	0	T0	N0	1	NC	<1% (0)	0	0	0	NC	NC	NC	25	NC	0	80	NC	NC	174	243	NC	NC	13	0	0.8914
ARM 1	30	22.1	0	PREMENOPAUSAL	RIGHT	T2	N0	G3: POORLY DIFFERENTIATED/UNDIFFERENTIATED	INVASIVE CARCINOMA OF NO SPECIAL TYPE (NST)	N	cT1-cT2	cN0	<1% (0)	HIGH GENOMIC RISK	-0.7	Luminal	8	ALLRED SCORE (0-8)	5	ALLRED SCORE (0-8)	Y	0	N	NA	I	T1A	N0	5	30	<1% (0)	0	20	1.5	0	25	1	60	5	0	300	0	300	236	275	231	275	24	31	0.0844
ARM 2	55	33	0	POSTMENOPAUSAL	RIGHT	T3	N1	G3: POORLY DIFFERENTIATED/UNDIFFERENTIATED	INVASIVE CARCINOMA OF NO SPECIAL TYPE (NST)	N	cT3	cN+	>= 1% (1/2/3)	HIGH GENOMIC RISK	-0.342	Luminal	8	ALLRED SCORE (0-8)	2	ALLRED SCORE (0-8)	N	NA	Y	0	I	T1MI	N0	1	1	>= 1% (1/2/3)	0	10	<1	0	8	<1	80	60	0	300	0	180	132	250	69	213	17	31	0.3319
ARM 2	56	28.4	0	POSTMENOPAUSAL	RIGHT	T3	N1	G2: MODERATELY DIFFERENTIATED	INVASIVE CARCINOMA OF NO SPECIAL TYPE (NST)	N	cT3	cN+	<1% (0)	HIGH GENOMIC RISK	-0.158	Luminal	100	% CELLS STAINED POSITIVE	90	% CELLS STAINED POSITIVE	N	NA	Y	1	II	T2	N1A	1	NC	<1% (0)	0	1	<1	NC	NC	NC	30	NC	0	0	NC	NC	173	259	NC	NC	35	43	1.6913
ARM 1	42	22.2	0	PREMENOPAUSAL	LEFT	T2	N0	G3: POORLY DIFFERENTIATED/UNDIFFERENTIATED	INVASIVE CARCINOMA OF NO SPECIAL TYPE (NST)	N	cT1-cT2	cN0	>= 1% (1/2/3)	HIGH GENOMIC RISK	-0.914	Basal	20	% CELLS STAINED POSITIVE	5	% CELLS STAINED POSITIVE	Y	0	Y	0	0	T0	N0	60	NA	>= 1% (1/2/3)	0	60	5	NA	NA	NA	80	NA	0	270	NA	NA	180	278	NA	NA	11	NA	1.3457
ARM 3	46	25.1	0	PREMENOPAUSAL	LEFT	T3	N0	G3: POORLY DIFFERENTIATED/UNDIFFERENTIATED	INVASIVE CARCINOMA OF NO SPECIAL TYPE (NST)	N	cT3	cN0	>= 1% (1/2/3)	HIGH GENOMIC RISK	-1	Basal	35	% CELLS STAINED POSITIVE	0	% CELLS STAINED POSITIVE	Y	0	N	NA	0	T0	N0	90	NC	>= 1% (1/2/3)	2	5	6	NC	NC	NC	90	NC	0	0	NC	NC	186	280	NC	NC	51	NA	0.0477
ARM 1	55	20.9	0	POSTMENOPAUSAL	LEFT	T2	N1	G2: MODERATELY DIFFERENTIATED	INVASIVE CARCINOMA OF NO SPECIAL TYPE (NST)	N	cT1-cT2	cN+	>= 1% (1/2/3)	HIGH GENOMIC RISK	-0.402	Luminal	8	ALLRED SCORE (0-8)	3	ALLRED SCORE (0-8)	N	NA	Y	2	I	TIS (DCIS)	N1MI	60	1	>= 1% (1/2/3)	0	10	<1	0	0	0	25	5	0	30	0	15	202	258	205	224	19	5	0.0426
ARM 2	45	23	0	PREMENOPAUSAL	RIGHT	T1	N1	G3: POORLY DIFFERENTIATED/UNDIFFERENTIATED	INVASIVE CARCINOMA OF NO SPECIAL TYPE (NST)	N	cT1-cT2	cN+	<1% (0)	HIGH GENOMIC RISK	-0.185	Luminal	100	% CELLS STAINED POSITIVE	60	% CELLS STAINED POSITIVE	Y	1	N	NA	II	T1C	N1A	1	NC	<1% (0)	0	0	0	NC	NC	NC	40	NC	0	30	NC	NC	85	239	NC	NC	24	NA	0.1888
ARM 3	51	22.7	0	PREMENOPAUSAL	RIGHT	T2	N1	G3: POORLY DIFFERENTIATED/UNDIFFERENTIATED	INVASIVE CARCINOMA OF NO SPECIAL TYPE (NST)	N	cT1-cT2	cN+	>= 1% (1/2/3)	HIGH GENOMIC RISK	-1	Basal	40	% CELLS STAINED POSITIVE	0	% CELLS STAINED POSITIVE	N	NA	Y	0	0	TIS (DCIS)	N0	20	NC	>= 1% (1/2/3)	0	40	5	NC	NC	NC	90	NC	0	40	NC	NC	226	268	NC	NC	17	2	7.9338
ARM 2	46	23.5	0	PREMENOPAUSAL	LEFT	T3	N1	G2: MODERATELY DIFFERENTIATED	INVASIVE CARCINOMA OF NO SPECIAL TYPE (NST)	N	cT3	cN+	<1% (0)	HIGH GENOMIC RISK	-0.121	Luminal	90	% CELLS STAINED POSITIVE	0	% CELLS STAINED POSITIVE	N	NA	Y	15	III	T3	N3A	1	1	<1% (0)	0	0	0	0	1	<1	NE	NE	NC	NC	NE	NE	NC	NC	146	175	4	25	3.3413
ARM 3	39	35.9	0	PREMENOPAUSAL	RIGHT	T2	N0	G2: MODERATELY DIFFERENTIATED	INVASIVE CARCINOMA OF NO SPECIAL TYPE (NST)	Y	cT1-cT2	cN0	>= 1% (1/2/3)	HIGH GENOMIC RISK	-0.56	Luminal	90	% CELLS STAINED POSITIVE	40	% CELLS STAINED POSITIVE	Y	0	N	NA	0	T0	N0	10	NC	>= 1% (1/2/3)	0	15	1	NC	NC	NC	20	NC	0	40	NC	NC	176	262	NC	NC	35	NA	0.5158
ARM 3	48	27.9	0	PREMENOPAUSAL	LEFT	T2	N0	G3: POORLY DIFFERENTIATED/UNDIFFERENTIATED	INVASIVE CARCINOMA OF NO SPECIAL TYPE (NST)	Y	cT1-cT2	cN0	<1% (0)	HIGH GENOMIC RISK	-0.516	Luminal	7	ALLRED SCORE (0-8)	7	ALLRED SCORE (0-8)	Y	0	Y	0	0	T0	N0	1	5	<1% (0)	1	0	1	0	50	40	90	80	0	15	0	15	37	133	197	245	4	2	0.0293
ARM 3	42	32.2	0	PREMENOPAUSAL	LEFT	T2	N1	G2: MODERATELY DIFFERENTIATED	INVASIVE CARCINOMA OF NO SPECIAL TYPE (NST)	Y	cT1-cT2	cN+	<1% (0)	HIGH GENOMIC RISK	-0.683	Luminal	90	% CELLS STAINED POSITIVE	10	% CELLS STAINED POSITIVE	Y	0	N	NA	II	T1C	N0	1	NA	<1% (0)	0	5	<1	NA	NA	NA	26	NA	0	40	NA	NA	44	227	NA	NA	NA	NA	0.9894
ARM 1	50	34.4	0	PREMENOPAUSAL	LEFT	T2	N0	G3: POORLY DIFFERENTIATED/UNDIFFERENTIATED	INVASIVE CARCINOMA OF NO SPECIAL TYPE (NST)	N	cT1-cT2	cN0	<1% (0)	HIGH GENOMIC RISK	-0.074	Luminal	8	ALLRED SCORE (0-8)	8	ALLRED SCORE (0-8)	Y	2	Y	0	II	T2	N1A	1	1	<1% (0)	0	0	0	0	0	0	25	80	0	160	0	60	97	184	59	154	11	10	0.0779
ARM 1	34	22.8	0	PREMENOPAUSAL	LEFT	T2	N0	G3: POORLY DIFFERENTIATED/UNDIFFERENTIATED	INVASIVE CARCINOMA OF NO SPECIAL TYPE (NST)	N	cT1-cT2	cN0	>= 1% (1/2/3)	HIGH GENOMIC RISK	-0.884	Basal	25	% CELLS STAINED POSITIVE	15	% CELLS STAINED POSITIVE	Y	0	N	NA	0	T0	N0	99	NC	>= 1% (1/2/3)	5	1	6	NC	NC	NC	80	NC	0	0	NC	NC	187	255	NC	NC	NA	NA	3.2271
ARM 1	44	23.4	0	PREMENOPAUSAL	RIGHT	T2	N1	G3: POORLY DIFFERENTIATED/UNDIFFERENTIATED	INVASIVE CARCINOMA OF NO SPECIAL TYPE (NST)	N	cT1-cT2	cN+	<1% (0)	HIGH GENOMIC RISK	-0.242	Luminal	8	ALLRED SCORE (0-8)	8	ALLRED SCORE (0-8)	Y	1	N	NA	II	T1B	N1MI	5	1	<1% (0)	0	<1	<1	0	0	0	20	20	0	30	0	100	203	271	230	270	23	15	0.0355
ARM 2	29	22.4	0	PREMENOPAUSAL	LEFT	T3	N1	G3: POORLY DIFFERENTIATED/UNDIFFERENTIATED	INVASIVE CARCINOMA OF NO SPECIAL TYPE (NST)	N	cT3	cN+	<1% (0)	HIGH GENOMIC RISK	-0.466	Luminal	95	% CELLS STAINED POSITIVE	5	% CELLS STAINED POSITIVE	N	NA	Y	2	II	T1C	N1A	5	5	<1% (0)	0	15	<1	0	60	45	35	9	0	10	0	10	128	260	150	251	NA	NA	1.2312
ARM 3	52	29.7	0	POSTMENOPAUSAL	RIGHT	T1C	N1	G2: MODERATELY DIFFERENTIATED	INVASIVE CARCINOMA OF NO SPECIAL TYPE (NST)	N	cT1-cT2	cN+	<1% (0)	HIGH GENOMIC RISK	-0.175	Luminal	8	ALLRED SCORE (0-8)	8	ALLRED SCORE (0-8)	Y	0	N	NA	0	T0	N0	3	5	<1% (0)	0	25	<1	0	15	<1	40	40	0	10	0	60	157	280	172	280	NA	NA	2.162
ARM 3	59	27	0	POSTMENOPAUSAL	RIGHT	T1C	N0	G2: MODERATELY DIFFERENTIATED	INVASIVE CARCINOMA OF NO SPECIAL TYPE (NST)	N	cT1-cT2	cN0	<1% (0)	HIGH GENOMIC RISK	-0.396	Luminal	8	ALLRED SCORE (0-8)	8	ALLRED SCORE (0-8)	Y	0	N	NA	I	T1A	N0	1	15	<1% (0)	1	10	1.5	0	50	30	30	30	0	300	0	200	200	281	256	290	32	4	0.5481
ARM 2	46	22.7	0	PREMENOPAUSAL	RIGHT	T3	N1	G2: MODERATELY DIFFERENTIATED	INVASIVE CARCINOMA OF NO SPECIAL TYPE (NST)	N	cT3	cN+	<1% (0)	LOW GENOMIC RISK	0.363	Luminal	7	ALLRED SCORE (0-8)	8	ALLRED SCORE (0-8)	N	NA	Y	3	III	T2	N1A	1	1	<1% (0)	0	0	0	20	5	22	40	40	0	10	0	100	74	226	125	175	25	7	0.4682
ARM 1	28	26.2	0	PREMENOPAUSAL	LEFT	T2	N1	G2: MODERATELY DIFFERENTIATED	INVASIVE CARCINOMA OF NO SPECIAL TYPE (NST)	N	cT1-cT2	cN+	<1% (0)	HIGH GENOMIC RISK	-0.359	Luminal	90	% CELLS STAINED POSITIVE	75	% CELLS STAINED POSITIVE	N	NA	Y	4	II	T1A	N2A	1	1	<1% (0)	0	1	<1	0	5	<1	28	25	0	10	0	100	106	231	125	208	33	27	0.0847
ARM 2	55	30.1	0	POSTMENOPAUSAL	RIGHT	T2	N0	G2: MODERATELY DIFFERENTIATED	INVASIVE CARCINOMA OF NO SPECIAL TYPE (NST)	N	cT1-cT2	cN0	<1% (0)	HIGH GENOMIC RISK	-0.241	Luminal	8	ALLRED SCORE (0-8)	7	ALLRED SCORE (0-8)	N	NA	Y	0	0	T0	N0	1	1	<1% (0)	0	0	0	0	15	<1	15	9	0	5	0	5	81	227	155	242	13	NA	0.0943
ARM 3	52	23.4	0	POSTMENOPAUSAL	RIGHT	T2	N1	G3: POORLY DIFFERENTIATED/UNDIFFERENTIATED	INVASIVE CARCINOMA OF NO SPECIAL TYPE (NST)	N	cT1-cT2	cN+	<1% (0)	HIGH GENOMIC RISK	-0.703	Luminal	100	% CELLS STAINED POSITIVE	40	% CELLS STAINED POSITIVE	N	NA	Y	1	II	T1C	N1A	1	3	<1% (0)	0	0	0	<1	0	<1	30	10	0	40	0	60	250	268	247	251	NA	NA	0.404
ARM 1	57	42.6	0	PREMENOPAUSAL	LEFT	T2	N2A	G2: MODERATELY DIFFERENTIATED	INVASIVE CARCINOMA OF NO SPECIAL TYPE (NST)	N	cT1-cT2	cN+	<1% (0)	LOW GENOMIC RISK	0.148	Luminal	8	ALLRED SCORE (0-8)	8	ALLRED SCORE (0-8)	N	NA	Y	4	II	T2	N2A	1	5	<1% (0)	0	<1	<1	0	5	<1	20	2	0	5	0	30	85	186	132	169	7	NA	0.1222
ARM 2	53	28	0	POSTMENOPAUSAL	RIGHT	T2	N1	G3: POORLY DIFFERENTIATED/UNDIFFERENTIATED	INVASIVE CARCINOMA OF NO SPECIAL TYPE (NST)	N	cT1-cT2	cN+	<1% (0)	HIGH GENOMIC RISK	-0.4	Luminal	8	ALLRED SCORE (0-8)	5	ALLRED SCORE (0-8)	N	NA	Y	0	0	T0	N0	1	NC	<1% (0)	0	15	1	NC	NC	NC	40	NC	0	5	NC	NC	52	210	NC	NC	9	NA	0.2605
ARM 1	48	25.1	0	PREMENOPAUSAL	RIGHT	T2	N0	G2: MODERATELY DIFFERENTIATED	INVASIVE CARCINOMA OF NO SPECIAL TYPE (NST)	Y	cT1-cT2	cN0	>= 1% (1/2/3)	HIGH GENOMIC RISK	-0.228	Luminal	90	% CELLS STAINED POSITIVE	90	% CELLS STAINED POSITIVE	Y	1	N	NA	III	T3	N1MI	3	1	>= 1% (1/2/3)	<1	15	1	<1	2	1	25	4	0	10	0	5	252	276	195	223	4	7	2.3173
ARM 2	42	23.9	0	PREMENOPAUSAL	LEFT	T2	N3	G3: POORLY DIFFERENTIATED/UNDIFFERENTIATED	INVASIVE CARCINOMA OF NO SPECIAL TYPE (NST)	N	cT1-cT2	cN+	>= 1% (1/2/3)	HIGH GENOMIC RISK	-1	Basal	30	% CELLS STAINED POSITIVE	0	% CELLS STAINED POSITIVE	Y	0	N	NA	0	T0	N0	75	80	>= 1% (1/2/3)	80	20	90	15	90	100	82	90	0	300	0	5	238	258	262	283	NA	NA	0.0289
ARM 2	41	27.7	0	PREMENOPAUSAL	LEFT	T3	N1	G2: MODERATELY DIFFERENTIATED	INVASIVE CARCINOMA OF NO SPECIAL TYPE (NST)	N	cT3	cN+	>= 1% (1/2/3)	HIGH GENOMIC RISK	-0.701	Luminal	90	% CELLS STAINED POSITIVE	80	% CELLS STAINED POSITIVE	N	NA	Y	1	II	T0	N1A	1	1	>= 1% (1/2/3)	1	20	10	2	30	3	21	5	0	120	0	50	224	283	180	262	NA	NA	2.7657
ARM 3	55	38.7	1	POSTMENOPAUSAL	RIGHT	T3	N1	G3: POORLY DIFFERENTIATED/UNDIFFERENTIATED	INVASIVE CARCINOMA OF NO SPECIAL TYPE (NST)	N	cT3	cN+	<1% (0)	HIGH GENOMIC RISK	-0.795	Luminal	8	ALLRED SCORE (0-8)	6	ALLRED SCORE (0-8)	N	NA	Y	0	II	T1A	N0	20	5	<1% (0)	1	15	2	10	15	18	50	20	0	300	0	300	197	247	249	260	22	NA	4.6905
ARM 2	33	20.6	0	PREMENOPAUSAL	LEFT	T3	N0	G2: MODERATELY DIFFERENTIATED	INVASIVE CARCINOMA OF NO SPECIAL TYPE (NST)	N	cT3	cN0	>= 1% (1/2/3)	HIGH GENOMIC RISK	-0.075	Luminal	90	% CELLS STAINED POSITIVE	80	% CELLS STAINED POSITIVE	Y	1	Y	NA	II	T1C	N1A	15	NC	>= 1% (1/2/3)	0	10	1	NC	NC	NC	50	NC	0	60	NC	NC	118	222	NC	NC	NA	NA	8.6373
ARM 1	55	25.4	0	POSTMENOPAUSAL	RIGHT	T1C	N1	G3: POORLY DIFFERENTIATED/UNDIFFERENTIATED	INVASIVE LOBULAR CARCINOMA (ILC)	N	cT1-cT2	cN+	>= 1% (1/2/3)	HIGH GENOMIC RISK	-0.271	Luminal	8	ALLRED SCORE (0-8)	5	ALLRED SCORE (0-8)	Y	0	Y	0	II	T1C	N0	1	30	>= 1% (1/2/3)	20	0	20	10	20	15	70	40	0	190	0	180	156	282	249	293	NA	NA	3.5226
ARM 2	48	24	0	PREMENOPAUSAL	LEFT	T1C	N0	G3: POORLY DIFFERENTIATED/UNDIFFERENTIATED	INVASIVE CARCINOMA OF NO SPECIAL TYPE (NST)	N	cT1-cT2	cN0	<1% (0)	HIGH GENOMIC RISK	-0.105	Luminal	8	ALLRED SCORE (0-8)	8	ALLRED SCORE (0-8)	Y	0	N	NA	I	T1A	N0	1	NC	<1% (0)	0	0	0	NC	NC	NC	75	NC	0	10	NC	NC	163	235	NC	NC	36	NA	0.1298
ARM 2	52	20.8	0	PREMENOPAUSAL	LEFT	T2	N2	G3: POORLY DIFFERENTIATED/UNDIFFERENTIATED	INVASIVE CARCINOMA OF NO SPECIAL TYPE (NST)	N	cT1-cT2	cN+	<1% (0)	HIGH GENOMIC RISK	-0.257	Luminal	8	ALLRED SCORE (0-8)	5	ALLRED SCORE (0-8)	Y	0	N	NA	0	T0	N0	3	1	<1% (0)	0	<1	<1	7	5	8	30	15	0	180	0	30	172	255	212	241	10	NA	2.9885
ARM 2	53	26	0	PREMENOPAUSAL	BILATERAL	T2	N0	G2: MODERATELY DIFFERENTIATED	INVASIVE CARCINOMA OF NO SPECIAL TYPE (NST)	N	cT1-cT2	cN0	<1% (0)	HIGH GENOMIC RISK	-0.182	Luminal	8	ALLRED SCORE (0-8)	3	ALLRED SCORE (0-8)	Y	0	N	NA	0	T0	N0	1	NC	<1% (0)	0	<1	<1	NC	NC	NC	90	NC	0	0	NC	NC	149	263	NC	NC	9	2	2.6553
ARM 3	33	29.7	0	PREMENOPAUSAL	LEFT	T3	N0	G2: MODERATELY DIFFERENTIATED	INVASIVE CARCINOMA OF NO SPECIAL TYPE (NST)	N	cT3	cN0	<1% (0)	HIGH GENOMIC RISK	-0.691	Luminal	90	% CELLS STAINED POSITIVE	80	% CELLS STAINED POSITIVE	Y	0	N	NA	II	T2	N0	5	70	<1% (0)	0	2	<1	20	10	22	65	15	0	180	0	285	93	254	228	271	66	35	6.0083
[truncated: 1 more columns]
