# Supplementary material for: Neoadjuvant stereotactic body radiation therapy with durvalumab and oleclumab in ER+HER2− breast cancer: a randomized phase 2 trial
Source: Nat Med. 2026 Jun 25;32(7):2461–72. doi: 10.1038/s41591-026-04453-z (PMC13375581; doi:10.1038/s41591-026-04453-z)
Supplement: Supplementary file 8 — Statistical source data. [file 41591_2026_4453_MOESM8_ESM.xlsx]

## Sheet: Sheet1
Arm	pop_ITT	pop_per_protocol
Arm 2	Y	Y
Arm 2	Y	Y
Arm 1	Y	Y
Arm 3	Y	N
Arm 3	Y	Y
Arm 2	Y	Y
Arm 3	Y	Y
Arm 1	Y	N
Arm 1	Y	Y
Arm 1	Y	Y
Arm 3	Y	Y
Arm 2	Y	Y
Arm 2	Y	Y
Arm 1	Y	Y
Arm 3	Y	Y
Arm 2	Y	N
Arm 1	Y	Y
Arm 3	Y	Y
Arm 3	Y	Y
Arm 2	Y	Y
Arm 2	Y	Y
Arm 1	Y	Y
Arm 1	Y	Y
Arm 2	Y	Y
Arm 1	Y	Y
Arm 3	Y	Y
Arm 3	Y	Y
Arm 2	Y	Y
Arm 3	Y	Y
Arm 1	Y	Y
Arm 3	Y	Y
Arm 1	Y	Y
Arm 2	Y	Y
Arm 3	Y	Y
Arm 3	Y	Y
Arm 2	Y	N
Arm 1	Y	N
Arm 2	Y	Y
Arm 1	Y	Y
Arm 1	Y	Y
Arm 2	Y	Y
Arm 2	Y	N
Arm 3	Y	Y
Arm 1	Y	Y
Arm 3	Y	Y
Arm 1	Y	Y
Arm 2	Y	Y
Arm 3	Y	Y
Arm 3	Y	Y
Arm 1	Y	Y
Arm 1	Y	Y
Arm 1	Y	Y
Arm 2	Y	Y
Arm 3	Y	Y
Arm 2	Y	N
Arm 1	Y	Y
Arm 2	Y	Y
Arm 3	Y	Y
Arm 3	Y	Y
Arm 1	Y	N
Arm 2	Y	Y
Arm 3	Y	Y
Arm 2	Y	N
Arm 3	Y	Y
Arm 1	Y	Y
Arm 2	Y	Y
Arm 3	Y	Y
Arm 2	Y	Y
Arm 1	Y	Y
Arm 2	Y	Y
Arm 3	Y	Y
Arm 1	Y	Y
Arm 3	Y	Y
Arm 2	Y	Y
Arm 1	Y	Y
Arm 1	Y	Y
Arm 1	Y	Y
Arm 2	Y	Y
Arm 3	Y	Y
Arm 3	Y	Y
Arm 2	Y	N
Arm 3	Y	Y
Arm 1	Y	N
Arm 1	Y	Y
Arm 2	Y	Y
Arm 1	Y	Y
Arm 2	Y	N
Arm 3	Y	Y
Arm 3	Y	Y
Arm 1	Y	Y
Arm 2	Y	Y
Arm 2	Y	Y
Arm 1	Y	Y
Arm 3	Y	Y
Arm 3	Y	Y
Arm 1	Y	Y
Arm 2	Y	Y
Arm 2	Y	Y
Arm 2	Y	Y
Arm 3	Y	Y
Arm 1	Y	Y
Arm 3	Y	Y
Arm 3	Y	Y
Arm 1	Y	Y
Arm 1	Y	Y
Arm 3	Y	N
Arm 3	Y	N
Arm 3	Y	Y
Arm 2	Y	Y
Arm 1	Y	Y
Arm 1	Y	Y
Arm 2	Y	Y
Arm 2	Y	Y
Arm 1	Y	Y
Arm 2	Y	Y
Arm 2	Y	Y
Arm 1	Y	Y
Arm 3	Y	Y
Arm 1	Y	Y
Arm 2	Y	Y
Arm 3	Y	Y
Arm 2	Y	Y
Arm 3	Y	Y
Arm 3	Y	Y
Arm 3	Y	Y
Arm 1	Y	Y
Arm 1	Y	Y
Arm 1	Y	Y
Arm 2	Y	Y
Arm 3	Y	Y
Arm 3	Y	Y
Arm 2	Y	N
Arm 1	Y	Y
Arm 2	Y	Y
Arm 3	Y	Y
Arm 1	Y	N
Arm 2	Y	Y
Arm 1	Y	Y
Arm 2	Y	Y
Arm 2	Y	Y
Arm 3	Y	Y
Arm 2	Y	Y
Arm 1	Y	Y
Arm 2	Y	Y
Arm 2	Y	Y
Arm 2	Y	Y
Arm 3	Y	Y
