# Supplementary material for: Neoadjuvant stereotactic body radiation therapy with durvalumab and oleclumab in ER+HER2− breast cancer: a randomized phase 2 trial
Source: Nat Med. 2026 Jun 25;32(7):2461–72. doi: 10.1038/s41591-026-04453-z (PMC13375581; doi:10.1038/s41591-026-04453-z)
Supplement: Supplementary file 9 — Statistical source data. [file 41591_2026_4453_MOESM9_ESM.xlsx]

## Sheet: Fig2a
Arm	RCB_endpoint
Arm 2	Yes
Arm 2	No
Arm 1	No
Arm 3	No
Arm 3	Yes
Arm 2	Yes
Arm 3	No
Arm 1	No
Arm 1	No
Arm 1	Yes
Arm 3	Yes
Arm 2	Yes
Arm 2	No
Arm 1	No
Arm 3	No
Arm 2	No
Arm 1	Yes
Arm 3	Yes
Arm 3	Yes
Arm 2	Yes
Arm 2	Yes
Arm 1	No
Arm 1	No
Arm 2	Yes
Arm 1	No
Arm 3	Yes
Arm 3	Yes
Arm 2	Yes
Arm 3	No
Arm 1	No
Arm 3	No
Arm 1	No
Arm 2	Yes
Arm 3	No
Arm 3	Yes
Arm 2	No
Arm 1	Yes
Arm 2	Yes
Arm 1	No
Arm 1	No
Arm 2	No
Arm 2	No
Arm 3	No
Arm 1	No
Arm 3	Yes
Arm 1	No
Arm 2	Yes
Arm 3	Yes
Arm 3	Yes
Arm 1	Yes
Arm 1	No
Arm 1	Yes
Arm 2	No
Arm 3	No
Arm 2	Yes
Arm 1	No
Arm 2	No
Arm 3	No
Arm 3	No
Arm 1	No
Arm 2	Yes
Arm 3	No
Arm 2	No
Arm 3	No
Arm 1	Yes
Arm 2	Yes
Arm 3	No
Arm 2	No
Arm 1	No
Arm 2	No
Arm 3	No
Arm 1	No
Arm 3	No
Arm 2	No
Arm 1	No
Arm 1	Yes
Arm 1	No
Arm 2	No
Arm 3	No
Arm 3	No
Arm 2	No
Arm 3	Yes
Arm 1	No
Arm 1	Yes
Arm 2	No
Arm 1	Yes
Arm 2	No
Arm 3	Yes
Arm 3	No
Arm 1	No
Arm 2	No
Arm 2	No
Arm 1	Yes
Arm 3	Yes
Arm 3	Yes
Arm 1	Yes
Arm 2	Yes
Arm 2	Yes
Arm 2	No
Arm 3	Yes
Arm 1	No
Arm 3	Yes
Arm 3	Yes
Arm 1	Yes
Arm 1	No
Arm 3	No
Arm 3	No
Arm 3	No
Arm 2	No
Arm 1	No
Arm 1	Yes
Arm 2	No
Arm 2	Yes
Arm 1	Yes
Arm 2	Yes
Arm 2	No
Arm 1	Yes
Arm 3	Yes
Arm 1	Yes
Arm 2	No
Arm 3	Yes
Arm 2	No
Arm 3	Yes
Arm 3	Yes
Arm 3	No
Arm 1	No
Arm 1	Yes
Arm 1	No
Arm 2	No
Arm 3	Yes
Arm 3	Yes
Arm 2	No
Arm 1	No
Arm 2	Yes
Arm 3	No
Arm 1	No
Arm 2	Yes
Arm 1	No
Arm 2	Yes
Arm 2	No
Arm 3	No
Arm 2	No
Arm 1	No
Arm 2	Yes
Arm 2	Yes
Arm 2	Yes
Arm 3	No

## Sheet: Fig2b
Arm	pCR_endpoint
Arm 2	pCR
Arm 2	no pCR
Arm 1	no pCR
Arm 3	no pCR
Arm 3	pCR
Arm 2	no pCR
Arm 3	no pCR
Arm 1	no pCR
Arm 1	no pCR
Arm 1	pCR
Arm 3	no pCR
Arm 2	no pCR
Arm 2	no pCR
Arm 1	no pCR
Arm 3	no pCR
Arm 2	no pCR
Arm 1	no pCR
Arm 3	pCR
Arm 3	pCR
Arm 2	pCR
Arm 2	pCR
Arm 1	no pCR
Arm 1	no pCR
Arm 2	pCR
Arm 1	no pCR
Arm 3	pCR
Arm 3	pCR
Arm 2	pCR
Arm 3	no pCR
Arm 1	no pCR
Arm 3	no pCR
Arm 1	no pCR
Arm 2	pCR
Arm 3	no pCR
Arm 3	pCR
Arm 2	no pCR
Arm 1	pCR
Arm 2	no pCR
Arm 1	no pCR
Arm 1	no pCR
Arm 2	no pCR
Arm 2	no pCR
Arm 3	no pCR
Arm 1	no pCR
Arm 3	pCR
Arm 1	no pCR
Arm 2	no pCR
Arm 3	pCR
Arm 3	no pCR
Arm 1	no pCR
Arm 1	no pCR
Arm 1	no pCR
Arm 2	no pCR
Arm 3	no pCR
Arm 2	pCR
Arm 1	no pCR
Arm 2	no pCR
Arm 3	no pCR
Arm 3	no pCR
Arm 1	no pCR
Arm 2	pCR
Arm 3	no pCR
Arm 2	no pCR
Arm 3	no pCR
Arm 1	no pCR
Arm 2	pCR
Arm 3	no pCR
Arm 2	no pCR
Arm 1	no pCR
Arm 2	no pCR
Arm 3	no pCR
Arm 1	no pCR
Arm 3	no pCR
Arm 2	no pCR
Arm 1	no pCR
Arm 1	pCR
Arm 1	no pCR
Arm 2	no pCR
Arm 3	no pCR
Arm 3	no pCR
Arm 2	no pCR
Arm 3	no pCR
Arm 1	no pCR
Arm 1	no pCR
Arm 2	no pCR
Arm 1	pCR
Arm 2	no pCR
Arm 3	pCR
Arm 3	no pCR
Arm 1	no pCR
Arm 2	no pCR
Arm 2	no pCR
Arm 1	no pCR
Arm 3	no pCR
Arm 3	no pCR
Arm 1	pCR
Arm 2	no pCR
Arm 2	no pCR
Arm 2	no pCR
Arm 3	pCR
Arm 1	no pCR
Arm 3	pCR
Arm 3	no pCR
Arm 1	pCR
Arm 1	no pCR
Arm 3	no pCR
Arm 3	no pCR
Arm 3	no pCR
Arm 2	no pCR
Arm 1	no pCR
Arm 1	no pCR
Arm 2	no pCR
Arm 2	pCR
Arm 1	no pCR
Arm 2	no pCR
Arm 2	no pCR
Arm 1	pCR
Arm 3	pCR
Arm 1	no pCR
Arm 2	no pCR
Arm 3	pCR
Arm 2	no pCR
Arm 3	pCR
Arm 3	pCR
Arm 3	no pCR
Arm 1	no pCR
Arm 1	pCR
Arm 1	no pCR
Arm 2	no pCR
Arm 3	pCR
Arm 3	no pCR
Arm 2	no pCR
Arm 1	no pCR
Arm 2	pCR
Arm 3	no pCR
Arm 1	no pCR
Arm 2	pCR
Arm 1	no pCR
Arm 2	pCR
Arm 2	no pCR
Arm 3	no pCR
Arm 2	no pCR
Arm 1	no pCR
Arm 2	no pCR
Arm 2	pCR
Arm 2	pCR
Arm 3	no pCR

## Sheet: Fig2c
Arm	pCR_endpoint
Arm 2	no pCR
Arm 1	no pCR
Arm 3	no pCR
Arm 3	pCR
Arm 2	no pCR
Arm 3	no pCR
Arm 1	no pCR
Arm 1	no pCR
Arm 2	no pCR
Arm 2	no pCR
Arm 2	no pCR
Arm 1	no pCR
Arm 3	pCR
Arm 2	pCR
Arm 1	no pCR
Arm 3	pCR
Arm 3	no pCR
Arm 1	no pCR
Arm 3	no pCR
Arm 1	no pCR
Arm 2	pCR
Arm 3	no pCR
Arm 2	no pCR
Arm 1	no pCR
Arm 1	no pCR
Arm 2	no pCR
Arm 3	no pCR
Arm 1	no pCR
Arm 3	pCR
Arm 1	no pCR
Arm 1	no pCR
Arm 3	no pCR
Arm 2	pCR
Arm 1	no pCR
Arm 2	no pCR
Arm 3	no pCR
Arm 3	no pCR
Arm 1	no pCR
Arm 2	pCR
Arm 2	no pCR
Arm 3	no pCR
Arm 3	no pCR
Arm 1	no pCR
Arm 2	no pCR
Arm 3	no pCR
Arm 1	no pCR
Arm 3	no pCR
Arm 2	no pCR
Arm 1	no pCR
Arm 1	no pCR
Arm 2	no pCR
Arm 3	no pCR
Arm 2	no pCR
Arm 1	no pCR
Arm 2	no pCR
Arm 2	no pCR
Arm 3	pCR
Arm 1	no pCR
Arm 1	pCR
Arm 2	no pCR
Arm 3	pCR
Arm 1	no pCR
Arm 3	pCR
Arm 3	no pCR
Arm 3	no pCR
Arm 1	no pCR
Arm 1	no pCR
Arm 2	no pCR
Arm 2	pCR
Arm 1	no pCR
Arm 2	no pCR
Arm 2	no pCR
Arm 2	no pCR
Arm 3	pCR
Arm 3	no pCR
Arm 1	no pCR
Arm 1	no pCR
Arm 2	no pCR
Arm 3	pCR
Arm 3	no pCR
Arm 2	no pCR
Arm 1	no pCR
Arm 2	pCR
Arm 3	no pCR
Arm 1	no pCR
Arm 2	pCR
Arm 3	no pCR
Arm 2	no pCR
Arm 2	pCR
Arm 2	pCR
Arm 3	no pCR

## Sheet: Fig2d
Arm	pCR_endpoint
Arm 2	pCR
Arm 1	pCR
Arm 3	no pCR
Arm 1	no pCR
Arm 3	no pCR
Arm 3	pCR
Arm 2	pCR
Arm 1	no pCR
Arm 2	pCR
Arm 1	no pCR
Arm 3	pCR
Arm 2	pCR
Arm 3	pCR
Arm 1	pCR
Arm 2	no pCR
Arm 2	no pCR
Arm 1	no pCR
Arm 3	pCR
Arm 2	no pCR
Arm 3	no pCR
Arm 1	no pCR
Arm 2	no pCR
Arm 3	no pCR
Arm 1	no pCR
Arm 2	pCR
Arm 2	no pCR
Arm 1	pCR
Arm 3	no pCR
Arm 3	no pCR
Arm 1	no pCR
Arm 1	pCR
Arm 3	no pCR
Arm 2	no pCR
Arm 2	no pCR
Arm 1	no pCR
Arm 3	no pCR
Arm 3	no pCR
Arm 2	no pCR
Arm 2	no pCR
Arm 3	no pCR
Arm 1	pCR
Arm 1	no pCR
Arm 3	no pCR
Arm 2	no pCR
Arm 2	no pCR
Arm 1	pCR
Arm 3	pCR
Arm 1	no pCR
Arm 3	pCR
Arm 3	pCR
Arm 1	pCR
Arm 1	no pCR
Arm 2	pCR
Arm 2	no pCR
Arm 2	no pCR
Arm 1	no pCR

## Sheet: Fig2e
Arm	pCR_endpoint	cT	cN	PDL1_IC_b_spl
Arm 2	pCR	cT1-cT2	N1	IC-score ≥ 1%
Arm 2	no pCR	cT1-cT2	N0	IC-score < 1%
Arm 1	no pCR	cT1-cT2	N1	IC-score < 1%
Arm 3	no pCR	cT1-cT2	N1	IC-score < 1%
Arm 3	pCR	cT1-cT2	N0	IC-score < 1%
Arm 2	no pCR	cT1-cT2	N0	IC-score < 1%
Arm 3	no pCR	cT1-cT2	N1	IC-score < 1%
Arm 1	no pCR	cT3	N0	IC-score < 1%
Arm 1	no pCR	cT1-cT2	N1	IC-score < 1%
Arm 1	pCR	cT1-cT2	N0	IC-score ≥ 1%
Arm 3	no pCR	cT1-cT2	N1	IC-score ≥ 1%
Arm 2	no pCR	cT1-cT2	N1	IC-score < 1%
Arm 2	no pCR	cT1-cT2	N0	IC-score < 1%
Arm 1	no pCR	cT1-cT2	N2	IC-score ≥ 1%
Arm 3	no pCR	cT1-cT2	N1	IC-score ≥ 1%
Arm 2	no pCR	cT3	N1	IC-score < 1%
Arm 1	no pCR	cT1-cT2	N0	IC-score < 1%
Arm 3	pCR	cT1-cT2	N3	IC-score < 1%
Arm 3	pCR	cT1-cT2	N0	IC-score ≥ 1%
Arm 2	pCR	cT1-cT2	N0	IC-score < 1%
Arm 2	pCR	cT1-cT2	N0	IC-score ≥ 1%
Arm 1	no pCR	cT1-cT2	N0	IC-score ≥ 1%
Arm 1	no pCR	cT1-cT2	N1	IC-score < 1%
Arm 2	pCR	cT1-cT2	N1	IC-score ≥ 1%
Arm 1	no pCR	cT1-cT2	N1	IC-score ≥ 1%
Arm 3	pCR	cT1-cT2	N1	IC-score < 1%
Arm 3	pCR	cT1-cT2	N0	IC-score ≥ 1%
Arm 2	pCR	cT1-cT2	N2	IC-score ≥ 1%
Arm 3	no pCR	cT1-cT2	N0	IC-score < 1%
Arm 1	no pCR	cT1-cT2	N1	IC-score < 1%
Arm 3	no pCR	cT1-cT2	N0	IC-score < 1%
Arm 1	no pCR	cT1-cT2	N0	IC-score < 1%
Arm 2	pCR	cT3	N1	IC-score < 1%
Arm 3	no pCR	cT1-cT2	N1	IC-score < 1%
Arm 3	pCR	cT1-cT2	N0	IC-score ≥ 1%
Arm 2	no pCR	cT3	N1	IC-score < 1%
Arm 1	pCR	cT1-cT2	N0	IC-score ≥ 1%
Arm 2	no pCR	cT1-cT2	N1	IC-score ≥ 1%
Arm 1	no pCR	cT3	N1	IC-score < 1%
Arm 1	no pCR	cT3	N1	IC-score < 1%
Arm 2	no pCR	cT1-cT2	N1	IC-score ≥ 1%
Arm 2	no pCR	cT3	N0	IC-score < 1%
Arm 3	no pCR	cT1-cT2	N1	IC-score < 1%
Arm 1	no pCR	cT1-cT2	N1	IC-score ≥ 1%
Arm 3	pCR	cT1-cT2	N0	IC-score ≥ 1%
Arm 1	no pCR	cT1-cT2	N0	IC-score < 1%
Arm 2	no pCR	cT3	N3	IC-score ≥ 1%
Arm 3	pCR	cT1-cT2	N0	IC-score < 1%
Arm 3	no pCR	cT1-cT2	N0	IC-score ≥ 1%
Arm 1	no pCR	cT1-cT2	N1	IC-score ≥ 1%
Arm 1	no pCR	cT1-cT2	N0	IC-score < 1%
Arm 1	no pCR	cT1-cT2	N1	IC-score < 1%
Arm 2	no pCR	cT1-cT2	N0	IC-score ≥ 1%
Arm 3	no pCR	cT3	N2	IC-score < 1%
Arm 2	pCR	cT3	N0	IC-score < 1%
Arm 1	no pCR	cT3	N1	IC-score < 1%
Arm 2	no pCR	cT3	N0	IC-score < 1%
Arm 3	no pCR	cT3	N0	IC-score < 1%
Arm 3	no pCR	cT1-cT2	N1	IC-score < 1%
Arm 1	no pCR	cT1-cT2	N1	IC-score < 1%
Arm 2	pCR	cT1-cT2	N0	IC-score < 1%
Arm 3	no pCR	cT1-cT2	N1	IC-score ≥ 1%
Arm 2	no pCR	cT3	N1	IC-score < 1%
Arm 3	no pCR	cT3	N1	IC-score < 1%
Arm 1	no pCR	cT1-cT2	N0	IC-score ≥ 1%
Arm 2	pCR	cT1-cT2	N2	IC-score ≥ 1%
Arm 3	no pCR	cT3	N1	IC-score < 1%
Arm 2	no pCR	cT1-cT2	N1	IC-score ≥ 1%
Arm 1	no pCR	cT1-cT2	N1	IC-score < 1%
Arm 2	no pCR	cT1-cT2	N0	IC-score < 1%
Arm 3	no pCR	cT1-cT2	N1	IC-score < 1%
Arm 1	no pCR	cT1-cT2	N1	IC-score < 1%
Arm 3	no pCR	cT1-cT2	N1	IC-score < 1%
Arm 2	no pCR	cT1-cT2	N0	IC-score < 1%
Arm 1	no pCR	cT3	N2	IC-score < 1%
Arm 1	pCR	cT1-cT2	N0	IC-score ≥ 1%
Arm 1	no pCR	cT1-cT2	N1	IC-score < 1%
Arm 2	no pCR	cT1-cT2	N0	IC-score < 1%
Arm 3	no pCR	cT1-cT2	N2	IC-score < 1%
Arm 3	no pCR	cT1-cT2	N0	IC-score ≥ 1%
Arm 2	no pCR	cT1-cT2	N1	IC-score < 1%
Arm 3	no pCR	cT1-cT2	N0	IC-score ≥ 1%
Arm 1	no pCR	cT3	N1	IC-score ≥ 1%
Arm 1	no pCR	cT1-cT2	N0	IC-score < 1%
Arm 2	no pCR	cT1-cT2	N0	IC-score < 1%
Arm 1	pCR	cT1-cT2	N0	IC-score ≥ 1%
Arm 2	no pCR	cT1-cT2	N1	IC-score < 1%
Arm 3	pCR	cT1-cT2	N0	IC-score < 1%
Arm 3	no pCR	cT3	N1	IC-score ≥ 1%
Arm 1	no pCR	cT1-cT2	N1	IC-score < 1%
Arm 2	no pCR	cT1-cT2	N2	IC-score ≥ 1%
Arm 2	no pCR	cT1-cT2	N1	IC-score ≥ 1%
Arm 1	no pCR	cT1-cT2	N0	IC-score ≥ 1%
Arm 3	no pCR	cT1-cT2	N1	IC-score ≥ 1%
Arm 3	no pCR	cT1-cT2	N0	IC-score ≥ 1%
Arm 1	pCR	cT1-cT2	N0	IC-score < 1%
Arm 2	no pCR	cT1-cT2	N1	IC-score ≥ 1%
Arm 2	no pCR	cT1-cT2	N0	IC-score < 1%
Arm 2	no pCR	cT1-cT2	N0	IC-score ≥ 1%
Arm 3	pCR	cT1-cT2	N0	IC-score < 1%
Arm 1	no pCR	cT3	N1	IC-score < 1%
Arm 3	pCR	cT1-cT2	N3	IC-score < 1%
Arm 3	no pCR	cT1-cT2	N2	IC-score ≥ 1%
Arm 1	pCR	cT3	N1	IC-score ≥ 1%
Arm 1	no pCR	cT3	N1	IC-score ≥ 1%
Arm 3	no pCR	cT3	N1	IC-score < 1%
Arm 3	no pCR	cT1-cT2	N1	IC-score < 1%
Arm 3	no pCR	cT3	N1	IC-score ≥ 1%
Arm 2	no pCR	cT1-cT2	N1	IC-score ≥ 1%
Arm 1	no pCR	cT1-cT2	N1	IC-score < 1%
Arm 1	no pCR	cT1-cT2	N1	IC-score < 1%
Arm 2	no pCR	cT1-cT2	N0	IC-score < 1%
Arm 2	pCR	cT1-cT2	N1	IC-score < 1%
Arm 1	no pCR	cT1-cT2	N0	IC-score < 1%
Arm 2	no pCR	cT3	N1	IC-score ≥ 1%
Arm 2	no pCR	cT3	N1	IC-score < 1%
Arm 1	pCR	cT1-cT2	N0	IC-score ≥ 1%
Arm 3	pCR	cT3	N0	IC-score ≥ 1%
Arm 1	no pCR	cT1-cT2	N1	IC-score ≥ 1%
Arm 2	no pCR	cT1-cT2	N1	IC-score < 1%
Arm 3	pCR	cT1-cT2	N1	IC-score ≥ 1%
Arm 2	no pCR	cT3	N1	IC-score < 1%
Arm 3	pCR	cT1-cT2	N0	IC-score ≥ 1%
Arm 3	pCR	cT1-cT2	N0	IC-score < 1%
Arm 3	no pCR	cT1-cT2	N1	IC-score < 1%
Arm 1	no pCR	cT1-cT2	N0	IC-score < 1%
Arm 1	pCR	cT1-cT2	N0	IC-score ≥ 1%
Arm 1	no pCR	cT1-cT2	N1	IC-score < 1%
Arm 2	no pCR	cT3	N1	IC-score < 1%
Arm 3	pCR	cT1-cT2	N1	IC-score < 1%
Arm 3	no pCR	cT1-cT2	N0	IC-score < 1%
Arm 2	no pCR	cT3	N1	IC-score < 1%
Arm 1	no pCR	cT1-cT2	N1	IC-score < 1%
Arm 2	pCR	cT1-cT2	N0	IC-score < 1%
Arm 3	no pCR	cT1-cT2	N1	IC-score < 1%
Arm 1	no pCR	cT1-cT2	N2	IC-score < 1%
Arm 2	pCR	cT1-cT2	N1	IC-score < 1%
Arm 1	no pCR	cT1-cT2	N0	IC-score ≥ 1%
Arm 2	pCR	cT1-cT2	N3	IC-score ≥ 1%
Arm 2	no pCR	cT3	N1	IC-score ≥ 1%
Arm 3	no pCR	cT3	N1	IC-score < 1%
Arm 2	no pCR	cT3	N0	IC-score ≥ 1%
Arm 1	no pCR	cT1-cT2	N1	IC-score ≥ 1%
Arm 2	no pCR	cT1-cT2	N0	IC-score < 1%
Arm 2	pCR	cT1-cT2	N2	IC-score < 1%
Arm 2	pCR	cT1-cT2	N0	IC-score < 1%
Arm 3	no pCR	cT3	N0	IC-score < 1%
