# Supplementary material for: Neoadjuvant stereotactic body radiation therapy with durvalumab and oleclumab in ER+HER2− breast cancer: a randomized phase 2 trial
Source: Nat Med. 2026 Jun 25;32(7):2461–72. doi: 10.1038/s41591-026-04453-z (PMC13375581; doi:10.1038/s41591-026-04453-z)
Supplement: Supplementary file 10 — Statistical source data. [file 41591_2026_4453_MOESM10_ESM.xlsx]

## Sheet: Fig3
Arm	pCR_endpoint	PDL1_IC_b_spl_s	CPS_b_spl	MammaPrint_b_spl	BluePrint	Histological_type	Baseline_Grade	PR_cat_split_b	Ki67_b_spl	Tils_b_spl	Tils_b_spl_10perc_cutoff	CD73_stroma_b_spl	MHC_tumor_b_spl	MHC_stroma_b_spl	PTV_eval_D95_15Gy	L1_dose
Arm 2	pCR	≥ 1%	< 1	High	Luminal	NST	Grade 3	≥ 10%	≥ median	≥ 1%	≥ 10%	≥ median	≥ median	≥ median	≥ 15 Gy	≥ 1 Gy
Arm 2	no pCR	< 1%	≥ 1	High	Luminal	NST	Grade 2	≥ 10%	< median	≥ 1%	≥ 10%	< median	< median	≥ median	< 15 Gy	< 1 Gy
Arm 1	no pCR	< 1%	< 1	Ultra High	Luminal	NST	Grade 3	≥ 10%	≥ median	≥ 1%	< 10%	≥ median	< median	< median	≥ 15 Gy	≥ 1 Gy
Arm 3	no pCR	< 1%	< 1	High	Luminal	NST	Grade 2	≥ 10%	< median	< 1%	< 10%	≥ median	≥ median	≥ median
Arm 3	pCR	< 1%	≥ 1	Ultra High	Luminal	NST	Grade 2	≥ 10%	≥ median	≥ 1%	≥ 10%	< median	< median	≥ median	≥ 15 Gy	< 1 Gy
Arm 2	no pCR	< 1%	< 1	High	Luminal	NST	Grade 3	≥ 10%	< median	< 1%	< 10%	< median	< median	< median	≥ 15 Gy	≥ 1 Gy
Arm 3	no pCR	< 1%	< 1	High	Luminal	NST	Grade 2	≥ 10%	< median	< 1%	< 10%	Not available	NA	NA	≥ 15 Gy	< 1 Gy
Arm 1	no pCR	< 1%	< 1			NST	Grade 2	≥ 10%	< median	< 1%	< 10%	≥ median	< median	< median	≥ 15 Gy	< 1 Gy
Arm 1	no pCR	< 1%	< 1	High	Luminal	NST	Grade 2	≥ 10%	< median	< 1%	< 10%	< median	< median	< median	< 15 Gy	< 1 Gy
Arm 1	pCR	≥ 1%	≥ 1	High	Luminal	NST	Grade 3	≥ 10%	< median	≥ 1%	≥ 10%		NC	NC	≥ 15 Gy	< 1 Gy
Arm 3	no pCR	≥ 1%	< 1	High	Luminal	NST	Grade 3	≥ 10%	≥ median	≥ 1%	≥ 10%	≥ median	< median	< median	< 15 Gy	≥ 1 Gy
Arm 2	no pCR	< 1%	< 1	High	Luminal	NST	Grade 2	≥ 10%	< median	< 1%	< 10%	≥ median	< median	< median	≥ 15 Gy	< 1 Gy
Arm 2	no pCR	< 1%	< 1	High	Luminal	NST	Grade 2	≥ 10%	< median	≥ 1%	< 10%	≥ median	< median	< median	≥ 15 Gy	≥ 1 Gy
Arm 1	no pCR	≥ 1%	≥ 1	Ultra High	Basal	NST	Grade 3	< 10%	≥ median	≥ 1%	≥ 10%	≥ median	≥ median	≥ median	≥ 15 Gy	≥ 1 Gy
Arm 3	no pCR	≥ 1%	≥ 1	High	Luminal	NST	Grade 3	≥ 10%	< median	≥ 1%	≥ 10%	< median	≥ median	≥ median	≥ 15 Gy	< 1 Gy
Arm 2	no pCR	< 1%	< 1	High	Luminal	ILC	Grade 2	≥ 10%	≥ median	< 1%	< 10%	< median	< median	< median	≥ 15 Gy	≥ 1 Gy
Arm 1	no pCR	< 1%	< 1	High	Luminal	NST	Grade 3	≥ 10%	≥ median	< 1%	< 10%	≥ median	< median	< median	≥ 15 Gy	< 1 Gy
Arm 3	pCR	< 1%	< 1	High	Luminal	NST	Grade 3	≥ 10%	≥ median	< 1%	< 10%	≥ median	< median	≥ median	< 15 Gy	< 1 Gy
Arm 3	pCR	≥ 1%	≥ 1	Ultra High	Basal	NST	Grade 3	< 10%	≥ median	≥ 1%	≥ 10%	≥ median	≥ median	≥ median	≥ 15 Gy	< 1 Gy
Arm 2	pCR	< 1%	≥ 1	Ultra High	Basal	NST	Grade 3	≥ 10%	≥ median	≥ 1%	< 10%	≥ median	≥ median	≥ median	≥ 15 Gy	< 1 Gy
Arm 2	pCR	≥ 1%	≥ 1	High	Luminal	NST	Grade 3	≥ 10%	< median	≥ 1%	≥ 10%	≥ median	≥ median	≥ median	≥ 15 Gy	≥ 1 Gy
Arm 1	no pCR	≥ 1%	≥ 1	High	Luminal	NST	Grade 3	≥ 10%	< median	≥ 1%	≥ 10%	≥ median	≥ median	≥ median	≥ 15 Gy	< 1 Gy
Arm 1	no pCR	< 1%	< 1	High	Luminal	NST	Grade 3	≥ 10%	< median	< 1%	< 10%	< median	< median	≥ median	≥ 15 Gy	≥ 1 Gy
Arm 2	pCR	≥ 1%	≥ 1	High	Luminal	NST	Grade 2	≥ 10%	≥ median	≥ 1%	≥ 10%	≥ median	≥ median	≥ median	≥ 15 Gy	< 1 Gy
Arm 1	no pCR	≥ 1%	≥ 1	Ultra High	Luminal	NST	Grade 2	≥ 10%	≥ median	≥ 1%	≥ 10%	< median	< median	< median	≥ 15 Gy	< 1 Gy
Arm 3	pCR	< 1%	< 1	High	Luminal	NST	Grade 2	< 10%	≥ median	< 1%	< 10%	< median	< median	< median	≥ 15 Gy	< 1 Gy
Arm 3	pCR	≥ 1%	≥ 1	Ultra High	Basal	NST	Grade 3	< 10%	≥ median	≥ 1%	≥ 10%	< median	≥ median	< median	≥ 15 Gy	< 1 Gy
Arm 2	pCR	≥ 1%	≥ 1	Ultra High	Luminal	NST	Grade 2	≥ 10%	≥ median	≥ 1%	≥ 10%	< median	≥ median	≥ median	< 15 Gy	≥ 1 Gy
Arm 3	no pCR	< 1%	< 1	High	Luminal	NST	Grade 3	< 10%	< median	< 1%	< 10%	< median	< median	< median	≥ 15 Gy	≥ 1 Gy
Arm 1	no pCR	< 1%	< 1	High	Luminal	NST	Grade 2	< 10%	< median	< 1%	< 10%	< median	< median	< median	≥ 15 Gy	< 1 Gy
Arm 3	no pCR	< 1%	< 1	High	Luminal	NST	Grade 3	≥ 10%	< median	< 1%	< 10%	≥ median	≥ median	≥ median	≥ 15 Gy	< 1 Gy
Arm 1	no pCR	< 1%	< 1	High	Luminal	NST	Grade 3	≥ 10%	< median	< 1%	< 10%		NC	NC	≥ 15 Gy	< 1 Gy
Arm 2	pCR	< 1%	< 1	Ultra High	Luminal	NST	Grade 3	≥ 10%	≥ median	≥ 1%	≥ 10%	≥ median	< median	≥ median	< 15 Gy	≥ 1 Gy
Arm 3	no pCR	< 1%	< 1	High	Luminal	NST	Grade 2	≥ 10%	≥ median	< 1%	< 10%	≥ median	< median	< median	≥ 15 Gy	≥ 1 Gy
Arm 3	pCR	≥ 1%	≥ 1	Ultra High	Luminal	NST	Grade 3	≥ 10%	≥ median	≥ 1%	< 10%	≥ median	≥ median	< median	≥ 15 Gy	< 1 Gy
Arm 2	no pCR	< 1%	< 1			NST	Grade 3	≥ 10%	≥ median	< 1%	< 10%	< median	≥ median	≥ median	< 15 Gy	≥ 1 Gy
Arm 1	pCR	≥ 1%	≥ 1			NST	Grade 3	< 10%	< median	≥ 1%	≥ 10%	< median	≥ median	≥ median	≥ 15 Gy	< 1 Gy
Arm 2	no pCR	≥ 1%	≥ 1	High	Luminal	NST	Grade 3	≥ 10%	≥ median	≥ 1%	< 10%	≥ median	≥ median	≥ median	≥ 15 Gy	≥ 1 Gy
Arm 1	no pCR	< 1%	< 1	High	Luminal	NST	Grade 2	≥ 10%	< median	< 1%	< 10%	< median	< median	< median
Arm 1	no pCR	< 1%	< 1	High	Luminal	NST	Grade 3	≥ 10%	≥ median	< 1%	< 10%	< median	< median	< median	≥ 15 Gy	< 1 Gy
Arm 2	no pCR	≥ 1%	< 1	High	Luminal	NST	Grade 3	≥ 10%	≥ median	< 1%	< 10%	≥ median	< median	< median	≥ 15 Gy	≥ 1 Gy
Arm 2	no pCR	< 1%	< 1	Low	Luminal	NST	Grade 2	≥ 10%	≥ median	< 1%	< 10%	< median	< median	< median	≥ 15 Gy	< 1 Gy
Arm 3	no pCR	< 1%	< 1	High	Luminal	NST	Grade 3	≥ 10%	≥ median	< 1%	< 10%	≥ median	≥ median	≥ median	≥ 15 Gy	< 1 Gy
Arm 1	no pCR	≥ 1%	< 1	High	Luminal	NST	Grade 2	< 10%	≥ median	≥ 1%	≥ 10%	≥ median	< median	≥ median	< 15 Gy	< 1 Gy
Arm 3	pCR	≥ 1%	≥ 1	High	Luminal	NST	Grade 3	≥ 10%	≥ median	≥ 1%	≥ 10%	≥ median	< median	< median	≥ 15 Gy	< 1 Gy
Arm 1	no pCR	< 1%	< 1	High	Luminal	NST	Grade 3	≥ 10%	< median	≥ 1%	≥ 10%	≥ median	≥ median	≥ median	≥ 15 Gy	≥ 1 Gy
Arm 2	no pCR	≥ 1%	≥ 1	Ultra High	Luminal	NST	Grade 2	≥ 10%	≥ median	≥ 1%	≥ 10%	≥ median	≥ median	≥ median	≥ 15 Gy	≥ 1 Gy
Arm 3	pCR	< 1%	< 1	High	Luminal	NST	Grade 3	≥ 10%	≥ median	≥ 1%	< 10%		NC	NC	≥ 15 Gy	< 1 Gy
Arm 3	no pCR	≥ 1%	< 1	High	Luminal	NST	Grade 3	≥ 10%	≥ median	< 1%	< 10%	≥ median	< median	≥ median	< 15 Gy	≥ 1 Gy
Arm 1	no pCR	≥ 1%	≥ 1	High	Luminal	NST	Grade 3	≥ 10%	≥ median	≥ 1%	≥ 10%	Not available	NA	NA	< 15 Gy	< 1 Gy
Arm 1	no pCR	< 1%	< 1	Ultra High	Luminal	NST	Grade 3	< 10%	≥ median	≥ 1%	< 10%	≥ median	< median	< median	≥ 15 Gy	≥ 1 Gy
Arm 1	no pCR	< 1%	< 1	High	Luminal	NST	Grade 3	≥ 10%	< median	≥ 1%	≥ 10%	< median	< median	< median	≥ 15 Gy	≥ 1 Gy
Arm 2	no pCR	≥ 1%	≥ 1	High	Luminal	NST	Grade 3	≥ 10%	< median	≥ 1%	≥ 10%	< median	≥ median	< median	< 15 Gy	< 1 Gy
Arm 3	no pCR	< 1%	< 1	Ultra High	Luminal	NST	Grade 2	≥ 10%	< median	< 1%	< 10%	≥ median	< median	< median	< 15 Gy	< 1 Gy
Arm 2	pCR	< 1%	< 1			NST	Grade 2	≥ 10%	< median			≥ median	< median	< median	< 15 Gy	≥ 1 Gy
Arm 1	no pCR	< 1%	< 1	High	Luminal	NST	Grade 3	≥ 10%	≥ median	< 1%	< 10%	< median	< median	< median	< 15 Gy	≥ 1 Gy
Arm 2	no pCR	< 1%	< 1	High	Luminal	NST	Grade 2	< 10%	≥ median	< 1%	< 10%	< median	< median	< median	≥ 15 Gy	≥ 1 Gy
Arm 3	no pCR	< 1%	< 1	High	Luminal	NST	Grade 2	≥ 10%	< median	< 1%	< 10%	< median	< median	< median	< 15 Gy	≥ 1 Gy
Arm 3	no pCR	< 1%	< 1	High	Luminal	NST	Grade 2	≥ 10%	≥ median	< 1%	< 10%	< median	≥ median	< median	≥ 15 Gy	< 1 Gy
Arm 1	no pCR	< 1%	< 1	Low	Luminal	NST	Grade 2	≥ 10%	≥ median	≥ 1%	< 10%	< median	< median	< median	≥ 15 Gy	< 1 Gy
Arm 2	pCR	< 1%	< 1	Ultra High	Luminal	NST	Grade 3	≥ 10%	≥ median	< 1%	< 10%	< median	< median	< median	< 15 Gy	< 1 Gy
Arm 3	no pCR	≥ 1%	< 1	High	Luminal	NST	Grade 3	≥ 10%	≥ median	≥ 1%	≥ 10%	< median	≥ median	< median	≥ 15 Gy	< 1 Gy
Arm 2	no pCR	< 1%	< 1	Low	Luminal	NST	Grade 2	≥ 10%	< median	< 1%	< 10%		≥ median	< median	≥ 15 Gy	≥ 1 Gy
Arm 3	no pCR	< 1%	≥ 1	Ultra High	Luminal	NST	Grade 3	≥ 10%	≥ median	≥ 1%	≥ 10%	≥ median	≥ median	≥ median	≥ 15 Gy	< 1 Gy
Arm 1	no pCR	≥ 1%	≥ 1	High	Luminal	NST	Grade 3	≥ 10%	≥ median	≥ 1%	< 10%	< median	≥ median	< median	≥ 15 Gy	< 1 Gy
Arm 2	pCR	≥ 1%	≥ 1	Ultra High	Luminal	NST	Grade 3	≥ 10%	≥ median	≥ 1%	≥ 10%	< median	≥ median	≥ median	≥ 15 Gy	< 1 Gy
Arm 3	no pCR	< 1%	< 1	Ultra High	Luminal	ILC	Grade 2	≥ 10%	< median	< 1%	< 10%	≥ median	< median	< median	≥ 15 Gy	< 1 Gy
Arm 2	no pCR	≥ 1%	< 1	High	Luminal	ILC	Grade 3	≥ 10%	≥ median	≥ 1%	< 10%	< median	< median	< median	≥ 15 Gy	≥ 1 Gy
Arm 1	no pCR	< 1%	< 1	High	Luminal	NST	Grade 3	≥ 10%	≥ median	≥ 1%	< 10%	< median	< median	< median	≥ 15 Gy	< 1 Gy
Arm 2	no pCR	< 1%	< 1	High	Luminal	NST	Grade 2	≥ 10%	< median	≥ 1%	< 10%	≥ median	≥ median	≥ median	< 15 Gy	< 1 Gy
Arm 3	no pCR	< 1%	< 1	High	Luminal	NST	Grade 2	≥ 10%	< median	< 1%	< 10%	≥ median	< median	< median	< 15 Gy	< 1 Gy
Arm 1	no pCR	< 1%	< 1	Ultra High	Luminal	NST	Grade 2	≥ 10%	≥ median	< 1%	< 10%	< median	< median	< median	≥ 15 Gy	< 1 Gy
Arm 3	no pCR	< 1%	≥ 1	High	Luminal	NST	Grade 2	≥ 10%	< median	< 1%	< 10%	≥ median	≥ median	< median	≥ 15 Gy	< 1 Gy
Arm 2	no pCR	< 1%	≥ 1	High	Luminal	NST	Grade 2	< 10%	≥ median	< 1%	< 10%	≥ median	≥ median	≥ median	≥ 15 Gy	< 1 Gy
Arm 1	no pCR	< 1%	≥ 1	Ultra High	Luminal	NST	Grade 3	≥ 10%	≥ median	< 1%	< 10%	≥ median	< median	< median	≥ 15 Gy	< 1 Gy
Arm 1	pCR	≥ 1%	≥ 1	Ultra High	Basal	NST	Grade 3	< 10%	≥ median	< 1%	< 10%	≥ median	≥ median	≥ median	≥ 15 Gy	< 1 Gy
Arm 1	no pCR	< 1%	< 1	High	Luminal	NST	Grade 3	≥ 10%	< median	< 1%	< 10%	< median	< median	< median	≥ 15 Gy	≥ 1 Gy
Arm 2	no pCR	< 1%	< 1	High	Luminal	NST	Grade 2	≥ 10%	≥ median	< 1%	< 10%	< median	< median	< median	≥ 15 Gy	< 1 Gy
Arm 3	no pCR	< 1%	< 1	High	Luminal	NST	Grade 3	≥ 10%	< median	≥ 1%	< 10%	≥ median	≥ median	≥ median	< 15 Gy	< 1 Gy
Arm 3	no pCR	≥ 1%	< 1	High	Luminal	NST	Grade 2	≥ 10%	< median	< 1%	< 10%	≥ median	≥ median	≥ median	≥ 15 Gy	≥ 1 Gy
Arm 2	no pCR	< 1%	< 1	Low	Luminal	NST	Grade 2	≥ 10%	≥ median	< 1%	< 10%	< median	≥ median	≥ median	≥ 15 Gy	< 1 Gy
Arm 3	no pCR	≥ 1%	≥ 1	High	Luminal	NST	Grade 3	≥ 10%	≥ median	≥ 1%	< 10%	≥ median	≥ median	≥ median	≥ 15 Gy	≥ 1 Gy
Arm 1	no pCR	≥ 1%	< 1	Low	Luminal	NST	Grade 2	< 10%	< median	≥ 1%	< 10%	< median	< median	< median	< 15 Gy	< 1 Gy
Arm 1	no pCR	< 1%	≥ 1	Ultra High	Luminal	NST	Grade 3	≥ 10%	≥ median	≥ 1%	≥ 10%	< median	< median	≥ median	< 15 Gy	< 1 Gy
Arm 2	no pCR	< 1%	< 1	High	Luminal	NST	Grade 2	≥ 10%	< median	< 1%	< 10%	≥ median	≥ median	< median	≥ 15 Gy	≥ 1 Gy
Arm 1	pCR	≥ 1%	≥ 1	Ultra High	Basal	NST	Grade 3	≥ 10%	≥ median	≥ 1%	≥ 10%	≥ median	≥ median	≥ median	≥ 15 Gy	≥ 1 Gy
Arm 2	no pCR	< 1%	< 1	Low	Luminal	NST	Grade 2	≥ 10%	< median	< 1%	< 10%	≥ median	< median	< median	≥ 15 Gy	≥ 1 Gy
Arm 3	pCR	< 1%	< 1	High	Luminal	NST	Grade 2	≥ 10%	≥ median	< 1%	< 10%	≥ median	< median	< median	≥ 15 Gy	< 1 Gy
Arm 3	no pCR	≥ 1%	< 1	High	Luminal	NST	Grade 2	≥ 10%	≥ median	≥ 1%	≥ 10%	≥ median	≥ median	≥ median	< 15 Gy	< 1 Gy
Arm 1	no pCR	< 1%	< 1	High	Luminal	NST	Grade 2	≥ 10%	≥ median	< 1%	< 10%	≥ median	≥ median	≥ median	≥ 15 Gy	≥ 1 Gy
Arm 2	no pCR	≥ 1%	≥ 1	High	Luminal	NST	Grade 2	≥ 10%	≥ median	≥ 1%	≥ 10%		NC	NC	≥ 15 Gy	≥ 1 Gy
Arm 2	no pCR	≥ 1%	< 1	High	Luminal	NST	Grade 2	≥ 10%	< median	≥ 1%	< 10%	< median	≥ median	≥ median	≥ 15 Gy	< 1 Gy
Arm 1	no pCR	≥ 1%	≥ 1	Ultra High	Basal	NST	Grade 2	< 10%	≥ median	≥ 1%	≥ 10%	≥ median	≥ median	< median	≥ 15 Gy	≥ 1 Gy
Arm 3	no pCR	≥ 1%	< 1	High	Basal	NST	Grade 3	< 10%	< median	≥ 1%	≥ 10%	≥ median	< median	≥ median	≥ 15 Gy	≥ 1 Gy
Arm 3	no pCR	≥ 1%	< 1	High	Luminal	NST	Grade 3	≥ 10%	≥ median	≥ 1%	≥ 10%	≥ median	≥ median	≥ median	≥ 15 Gy	< 1 Gy
Arm 1	pCR	< 1%	< 1	Ultra High	Luminal	NST	Grade 2	≥ 10%	≥ median	< 1%	< 10%	< median	< median	< median	≥ 15 Gy	≥ 1 Gy
Arm 2	no pCR	≥ 1%	≥ 1	High	Luminal	NST	Grade 2	≥ 10%	< median	≥ 1%	≥ 10%	< median	≥ median	≥ median	≥ 15 Gy	< 1 Gy
Arm 2	no pCR	< 1%	< 1	High	Luminal	NST	Grade 2	≥ 10%	≥ median	TILS unknown	TILS unknown		NC	NC	≥ 15 Gy	≥ 1 Gy
Arm 2	no pCR	≥ 1%	≥ 1	High	Luminal	NST	Grade 2	≥ 10%	< median	≥ 1%	≥ 10%	≥ median	≥ median	≥ median	≥ 15 Gy	≥ 1 Gy
Arm 3	pCR	< 1%	< 1	High	Luminal	NST	Grade 2	≥ 10%	≥ median	< 1%	< 10%	≥ median	< median	< median	< 15 Gy	≥ 1 Gy
Arm 1	no pCR	< 1%	< 1	High	Luminal	NST	Grade 2	≥ 10%	≥ median	< 1%	< 10%		NC	NC	≥ 15 Gy	≥ 1 Gy
Arm 3	pCR	< 1%	≥ 1	High	Luminal	NST	Grade 2	< 10%	≥ median	≥ 1%	≥ 10%	≥ median	< median	< median	≥ 15 Gy	< 1 Gy
Arm 3	no pCR	≥ 1%	≥ 1	High	Luminal	NST	Grade 2	≥ 10%	≥ median	≥ 1%	≥ 10%	< median	≥ median	≥ median	≥ 15 Gy	< 1 Gy
Arm 1	pCR	≥ 1%	< 1	Ultra High	Luminal	NST	Grade 2	≥ 10%	≥ median	< 1%	< 10%	≥ median	≥ median	≥ median	< 15 Gy	≥ 1 Gy
Arm 1	no pCR	≥ 1%	< 1	High	Luminal	NST	Grade 2	≥ 10%	≥ median	< 1%	< 10%	≥ median	< median	≥ median	≥ 15 Gy	≥ 1 Gy
Arm 3	no pCR	< 1%	< 1	Low	Luminal	NST	Grade 2	≥ 10%	< median	< 1%	< 10%	< median	< median	< median	≥ 15 Gy	≥ 1 Gy
Arm 3	no pCR	< 1%	< 1	Low	Luminal	NST	Grade 2	≥ 10%	< median	< 1%	< 10%	≥ median	≥ median	≥ median	≥ 15 Gy	≥ 1 Gy
Arm 3	no pCR	≥ 1%	≥ 1	High	Luminal	NST	Grade 3	≥ 10%	≥ median	≥ 1%	≥ 10%	≥ median	≥ median	≥ median	≥ 15 Gy	< 1 Gy
Arm 2	no pCR	≥ 1%	≥ 1	High	Luminal	NST	Grade 2	≥ 10%	≥ median	< 1%	< 10%		NC	NC	≥ 15 Gy	≥ 1 Gy
Arm 1	no pCR	< 1%	< 1	High	Luminal	NST	Grade 3	≥ 10%	≥ median	≥ 1%	< 10%	Not available	NA	NA	≥ 15 Gy	≥ 1 Gy
Arm 1	no pCR	< 1%	< 1	High	Luminal	NST	Grade 3	≥ 10%	< median	< 1%	< 10%	< median	< median	< median	≥ 15 Gy	< 1 Gy
Arm 2	no pCR	< 1%	< 1	High	Luminal	NST	Grade 2	≥ 10%	< median	< 1%	< 10%	Not available	NA	NA	≥ 15 Gy	< 1 Gy
Arm 2	pCR	< 1%	< 1	High	Luminal	NST	Grade 2	≥ 10%	< median	< 1%	< 10%	≥ median	≥ median	< median	≥ 15 Gy	< 1 Gy
Arm 1	no pCR	< 1%	≥ 1	Ultra High	Luminal	NST	Grade 3	≥ 10%	≥ median	≥ 1%	< 10%	≥ median	≥ median	≥ median	≥ 15 Gy	< 1 Gy
Arm 2	no pCR	≥ 1%	< 1	High	Luminal	NST	Grade 3	≥ 10%	≥ median	< 1%	< 10%	≥ median	≥ median	≥ median	≥ 15 Gy	< 1 Gy
Arm 2	no pCR	< 1%	< 1	High	Luminal	NST	Grade 2	≥ 10%	≥ median	< 1%	< 10%	< median	≥ median	≥ median	≥ 15 Gy	≥ 1 Gy
Arm 1	pCR	≥ 1%	≥ 1	Ultra High	Basal	NST	Grade 3	≥ 10%	≥ median	≥ 1%	≥ 10%	≥ median	≥ median	≥ median	≥ 15 Gy	≥ 1 Gy
Arm 3	pCR	≥ 1%	≥ 1	Ultra High	Basal	NST	Grade 3	< 10%	≥ median	≥ 1%	≥ 10%	< median	≥ median	≥ median	≥ 15 Gy	< 1 Gy
Arm 1	no pCR	≥ 1%	< 1	High	Luminal	NST	Grade 2	≥ 10%	< median	≥ 1%	≥ 10%	< median	≥ median	≥ median	≥ 15 Gy	< 1 Gy
Arm 2	no pCR	< 1%	< 1	High	Luminal	NST	Grade 3	≥ 10%	≥ median	< 1%	< 10%	< median	< median	< median	≥ 15 Gy	< 1 Gy
Arm 3	pCR	≥ 1%	≥ 1	Ultra High	Basal	NST	Grade 3	< 10%	≥ median	≥ 1%	≥ 10%	≥ median	≥ median	≥ median	≥ 15 Gy	≥ 1 Gy
Arm 2	no pCR	< 1%	< 1	High	Luminal	NST	Grade 2	< 10%		< 1%	< 10%		NC	NC	< 15 Gy	≥ 1 Gy
Arm 3	pCR	≥ 1%	≥ 1	High	Luminal	NST	Grade 2	≥ 10%	< median	≥ 1%	≥ 10%	≥ median	≥ median	≥ median	≥ 15 Gy	< 1 Gy
Arm 3	pCR	< 1%	≥ 1	High	Luminal	NST	Grade 3	≥ 10%	≥ median	< 1%	< 10%	< median	< median	< median	≥ 15 Gy	< 1 Gy
Arm 3	no pCR	< 1%	< 1	Ultra High	Luminal	NST	Grade 2	≥ 10%	< median	< 1%	< 10%	≥ median	< median	< median	≥ 15 Gy	< 1 Gy
Arm 1	no pCR	< 1%	< 1	High	Luminal	NST	Grade 3	≥ 10%	< median	< 1%	< 10%	≥ median	< median	< median	≥ 15 Gy	< 1 Gy
Arm 1	pCR	≥ 1%	≥ 1	Ultra High	Basal	NST	Grade 3	≥ 10%	≥ median	≥ 1%	≥ 10%	< median	≥ median	≥ median	≥ 15 Gy	≥ 1 Gy
Arm 1	no pCR	< 1%	< 1	High	Luminal	NST	Grade 3	≥ 10%	< median	≥ 1%	< 10%	< median	≥ median	≥ median	≥ 15 Gy	< 1 Gy
Arm 2	no pCR	< 1%	< 1	High	Luminal	NST	Grade 3	≥ 10%	≥ median	≥ 1%	< 10%	< median	< median	≥ median	≥ 15 Gy	≥ 1 Gy
Arm 3	pCR	< 1%	< 1	High	Luminal	NST	Grade 2	≥ 10%	≥ median	≥ 1%	< 10%	< median	≥ median	≥ median	≥ 15 Gy	≥ 1 Gy
Arm 3	no pCR	< 1%	≥ 1	High	Luminal	NST	Grade 2	≥ 10%	≥ median	< 1%	< 10%	≥ median	≥ median	≥ median	≥ 15 Gy	< 1 Gy
Arm 2	no pCR	< 1%	< 1	Low	Luminal	NST	Grade 2	≥ 10%	≥ median	< 1%	< 10%	< median	< median	< median	< 15 Gy	< 1 Gy
Arm 1	no pCR	< 1%	< 1	High	Luminal	NST	Grade 2	≥ 10%	< median	< 1%	< 10%	< median	< median	< median	≥ 15 Gy	< 1 Gy
Arm 2	pCR	< 1%	< 1	High	Luminal	NST	Grade 2	≥ 10%	< median	< 1%	< 10%	< median	< median	< median	≥ 15 Gy	< 1 Gy
Arm 3	no pCR	< 1%	< 1	Ultra High	Luminal	NST	Grade 3	≥ 10%	≥ median	< 1%	< 10%	≥ median	≥ median	≥ median	≥ 15 Gy	< 1 Gy
Arm 1	no pCR	< 1%	< 1	Low	Luminal	NST	Grade 2	≥ 10%	< median	< 1%	< 10%	< median	< median	< median	≥ 15 Gy	< 1 Gy
Arm 2	pCR	< 1%	≥ 1	High	Luminal	NST	Grade 3	≥ 10%	≥ median	< 1%	< 10%	< median	< median	< median	≥ 15 Gy	< 1 Gy
Arm 1	no pCR	≥ 1%	≥ 1	High	Luminal	NST	Grade 2	≥ 10%	< median	≥ 1%	< 10%	< median	≥ median	≥ median	≥ 15 Gy	≥ 1 Gy
Arm 2	pCR	≥ 1%	≥ 1	Ultra High	Basal	NST	Grade 3	< 10%	≥ median	≥ 1%	≥ 10%	≥ median	≥ median	≥ median	≥ 15 Gy	< 1 Gy
Arm 2	no pCR	≥ 1%	≥ 1	Ultra High	Luminal	NST	Grade 2	≥ 10%	< median	< 1%	< 10%	≥ median	≥ median	≥ median	≥ 15 Gy	≥ 1 Gy
Arm 3	no pCR	< 1%	≥ 1	Ultra High	Luminal	NST	Grade 3	≥ 10%	≥ median	≥ 1%	≥ 10%	≥ median	≥ median	≥ median	≥ 15 Gy	≥ 1 Gy
Arm 2	no pCR	≥ 1%	≥ 1	High	Luminal	NST	Grade 2	≥ 10%	≥ median	≥ 1%	≥ 10%	≥ median	< median	< median	≥ 15 Gy	≥ 1 Gy
Arm 1	no pCR	≥ 1%	≥ 1	High	Luminal	ILC	Grade 3	≥ 10%	≥ median	< 1%	< 10%	≥ median	≥ median	≥ median	≥ 15 Gy	≥ 1 Gy
Arm 2	no pCR	< 1%	< 1	High	Luminal	NST	Grade 3	≥ 10%	≥ median	< 1%	< 10%	< median	≥ median	< median	≥ 15 Gy	< 1 Gy
Arm 2	pCR	< 1%	< 1	High	Luminal	NST	Grade 3	≥ 10%	≥ median	≥ 1%	< 10%	≥ median	≥ median	≥ median	≥ 15 Gy	≥ 1 Gy
Arm 2	pCR	< 1%	< 1	High	Luminal	NST	Grade 2	≥ 10%	≥ median	< 1%	< 10%	< median	≥ median	≥ median	≥ 15 Gy	≥ 1 Gy
Arm 3	no pCR	< 1%	< 1	Ultra High	Luminal	NST	Grade 2	≥ 10%	≥ median	≥ 1%	< 10%	≥ median	< median	≥ median	≥ 15 Gy	≥ 1 Gy
