# Supplementary material for: Neoadjuvant stereotactic body radiation therapy with durvalumab and oleclumab in ER+HER2− breast cancer: a randomized phase 2 trial
Source: Nat Med. 2026 Jun 25;32(7):2461–72. doi: 10.1038/s41591-026-04453-z (PMC13375581; doi:10.1038/s41591-026-04453-z)
Supplement: Supplementary file 11 — Statistical source data. [file 41591_2026_4453_MOESM11_ESM.xlsx]

## Sheet: Fig4b
Arm	PDL1_inflam_b_spl	PDL1_inflam_W6_spl	pCR_endpoint
Arm 2	≥ 1%	< 1%	pCR
Arm 2	≥ 1%	< 1%	no pCR
Arm 1	≥ 1%		no pCR
Arm 3	≥ 1%		no pCR
Arm 3	≥ 1%	No tumor	pCR
Arm 2	≥ 1%	≥ 1%	no pCR
Arm 3	< 1%	No tumor	no pCR
Arm 1	< 1%	< 1%	no pCR
Arm 1	< 1%	No tumor	no pCR
Arm 1	≥ 1%	NE	pCR
Arm 3	≥ 1%	≥ 1%	no pCR
Arm 2	≥ 1%	NE	no pCR
Arm 2	< 1%	≥ 1%	no pCR
Arm 1	≥ 1%	≥ 1%	no pCR
Arm 3	≥ 1%	No tumor	no pCR
Arm 2	< 1%	≥ 1%	no pCR
Arm 1	< 1%	< 1%	no pCR
Arm 3	< 1%	≥ 1%	pCR
Arm 3	≥ 1%	No tumor	pCR
Arm 2	< 1%	No tumor	pCR
Arm 2	≥ 1%	No tumor	pCR
Arm 1	≥ 1%	≥ 1%	no pCR
Arm 1	< 1%	≥ 1%	no pCR
Arm 2	≥ 1%	No tumor	pCR
Arm 1	≥ 1%	< 1%	no pCR
Arm 3	≥ 1%	No tumor	pCR
Arm 3	≥ 1%	No tumor	pCR
Arm 2	≥ 1%		pCR
Arm 3	< 1%	< 1%	no pCR
Arm 1	< 1%	< 1%	no pCR
Arm 3	< 1%	≥ 1%	no pCR
Arm 1	< 1%	< 1%	no pCR
Arm 2	< 1%	No tumor	pCR
Arm 3	< 1%	≥ 1%	no pCR
Arm 3	≥ 1%	≥ 1%	pCR
Arm 2	< 1%	≥ 1%	no pCR
Arm 1	≥ 1%		pCR
Arm 2	≥ 1%		no pCR
Arm 1	< 1%		no pCR
Arm 1	< 1%		no pCR
Arm 2	< 1%	No tumor	no pCR
Arm 2	< 1%	≥ 1%	no pCR
Arm 3	< 1%	< 1%	no pCR
Arm 1	≥ 1%	No tumor	no pCR
Arm 3	≥ 1%	No tumor	pCR
Arm 1	≥ 1%	< 1%	no pCR
Arm 2	≥ 1%	No tumor	no pCR
Arm 3	< 1%	< 1%	pCR
Arm 3	< 1%	≥ 1%	no pCR
Arm 1	≥ 1%	≥ 1%	no pCR
Arm 1	≥ 1%	No tumor	no pCR
Arm 1	< 1%	≥ 1%	no pCR
Arm 2	≥ 1%	≥ 1%	no pCR
Arm 3	< 1%	No tumor	no pCR
Arm 2	< 1%	≥ 1%	pCR
Arm 1	< 1%	≥ 1%	no pCR
Arm 2	< 1%	No tumor	no pCR
Arm 3	< 1%	≥ 1%	no pCR
Arm 3	< 1%	≥ 1%	no pCR
Arm 1	≥ 1%	No tumor	no pCR
Arm 2	≥ 1%	No tumor	pCR
Arm 3	≥ 1%	≥ 1%	no pCR
Arm 2	< 1%	≥ 1%	no pCR
Arm 3	< 1%	≥ 1%	no pCR
Arm 1	≥ 1%	≥ 1%	no pCR
Arm 2	≥ 1%	No tumor	pCR
Arm 3	< 1%	≥ 1%	no pCR
Arm 2	≥ 1%	≥ 1%	no pCR
Arm 1	≥ 1%	NE	no pCR
Arm 2	≥ 1%	≥ 1%	no pCR
Arm 3	< 1%	< 1%	no pCR
Arm 1	< 1%	< 1%	no pCR
Arm 3	< 1%	< 1%	no pCR
Arm 2	< 1%	≥ 1%	no pCR
Arm 1	≥ 1%	≥ 1%	no pCR
Arm 1	≥ 1%	No tumor	pCR
Arm 1	< 1%	< 1%	no pCR
Arm 2	< 1%	≥ 1%	no pCR
Arm 3	< 1%	≥ 1%	no pCR
Arm 3	≥ 1%	≥ 1%	no pCR
Arm 2	< 1%	< 1%	no pCR
Arm 3	≥ 1%	No tumor	no pCR
Arm 1	≥ 1%	< 1%	no pCR
Arm 1	≥ 1%	< 1%	no pCR
Arm 2	< 1%	≥ 1%	no pCR
Arm 1	≥ 1%		pCR
Arm 2	< 1%	< 1%	no pCR
Arm 3	< 1%	≥ 1%	pCR
Arm 3	≥ 1%	≥ 1%	no pCR
Arm 1	< 1%	NE	no pCR
Arm 2	≥ 1%	No tumor	no pCR
Arm 2	≥ 1%	No tumor	no pCR
Arm 1	≥ 1%	≥ 1%	no pCR
Arm 3	≥ 1%	No tumor	no pCR
Arm 3	≥ 1%	No tumor	no pCR
Arm 1	≥ 1%	< 1%	pCR
Arm 2	≥ 1%	≥ 1%	no pCR
Arm 2	< 1%	No tumor	no pCR
Arm 2	≥ 1%	≥ 1%	no pCR
Arm 3	< 1%	≥ 1%	pCR
Arm 1	< 1%	< 1%	no pCR
Arm 3	≥ 1%	≥ 1%	pCR
Arm 3	≥ 1%	No tumor	no pCR
Arm 1	≥ 1%	< 1%	pCR
Arm 1	≥ 1%	≥ 1%	no pCR
Arm 3	< 1%	NE	no pCR
Arm 3	< 1%	No tumor	no pCR
Arm 3	≥ 1%	≥ 1%	no pCR
Arm 2	≥ 1%	NE	no pCR
Arm 1	≥ 1%	NE	no pCR
Arm 1	< 1%	< 1%	no pCR
Arm 2	< 1%	< 1%	no pCR
Arm 2	< 1%	No tumor	pCR
Arm 1	≥ 1%	≥ 1%	no pCR
Arm 2	≥ 1%	≥ 1%	no pCR
Arm 2	≥ 1%	No tumor	no pCR
Arm 1	≥ 1%		pCR
Arm 3	≥ 1%	No tumor	pCR
Arm 1	≥ 1%	< 1%	no pCR
Arm 2	< 1%	No tumor	no pCR
Arm 3	≥ 1%	No tumor	pCR
Arm 2	< 1%	≥ 1%	no pCR
Arm 3	≥ 1%	No tumor	pCR
Arm 3	< 1%	≥ 1%	pCR
Arm 3	≥ 1%		no pCR
Arm 1	< 1%	< 1%	no pCR
Arm 1	≥ 1%	No tumor	pCR
Arm 1	< 1%	< 1%	no pCR
Arm 2	≥ 1%	≥ 1%	no pCR
Arm 3	≥ 1%	≥ 1%	pCR
Arm 3	≥ 1%	≥ 1%	no pCR
Arm 2	< 1%	≥ 1%	no pCR
Arm 1	≥ 1%	≥ 1%	no pCR
Arm 2	< 1%	≥ 1%	pCR
Arm 3	< 1%	< 1%	no pCR
Arm 1	< 1%	≥ 1%	no pCR
Arm 2	≥ 1%	No tumor	pCR
Arm 1	≥ 1%	≥ 1%	no pCR
Arm 2	≥ 1%	≥ 1%	pCR
Arm 2	≥ 1%	≥ 1%	no pCR
Arm 3	≥ 1%	≥ 1%	no pCR
Arm 2	≥ 1%	No tumor	no pCR
Arm 1	< 1%	≥ 1%	no pCR
Arm 2	< 1%	No tumor	no pCR
Arm 2	< 1%	≥ 1%	pCR
Arm 2	< 1%	No tumor	pCR
Arm 3	≥ 1%	≥ 1%	no pCR

## Sheet: Fig4c
Interferon gamma response	Interferon alpha response	Inflammatory response	CCL5	CXCL9	CXCL10	CXCL13	TLS ST	Teff	Trm	FOXP3	IL2RA	DC	CSF1R	Mast cells	PD1	PD-L1	CTLA4	B7-H3	CD40	Adenosine	CD39	CD73	ADORA2A	response	arm	pdl1_state
-0.831031	-0.778394	-0.631435	-0.359444	-0.38402	-0.509092	-0.594778	-0.715616	-0.793402	-0.301717	-0.214903	-0.613496	-0.788981	0.0298823	-0.944741	-0.760521	-0.777122	-0.76979	-0.293924	-0.148721	-0.459256	0.263065	-0.55796	-0.486458	0	Arm 1	IC-score < 1%
-0.60321	-0.538603	-0.66342	-0.0132298	-0.531636	-0.864169	-0.805029	-0.62387	-0.417756	-0.367848	-0.280359	-0.3175	-0.588079	0.0139576	0.881331	-0.750944	-0.571844	-0.58745	-0.20746	0.495644	-0.476473	0.296008	-0.333048	-0.0537386	0	Arm 3	IC-score < 1%
-0.210993	0.0342987	-0.412795	-0.40629	-0.220955	-0.322583	-0.532321	0.109366	-0.0890488	-0.0980781	-0.123409	-0.237522	-0.519084	0.285335	-0.756314	-0.383743	-0.391169	-0.319427	-0.226219	-0.0994145	-0.156979	0.384362	0.0615431	-0.524258	0	Arm 2	IC-score ≥ 1%
0.307029	0.474161	-0.164803	-0.277297	-0.0659066	0.0517736	-0.4717	-0.582143	-0.0621446	-0.155515	-0.389318	-0.408659	0.263148	0.116714	-0.586396	-0.272405	-0.36653	-0.551802	-0.5788	-0.164055	-0.523624	-0.157586	-0.444913	-0.0366491	0	Arm 3	IC-score < 1%
-0.509699	-0.164394	-0.621418	-0.452366	-0.353478	-0.588128	-0.887638	-0.662955	-0.712032	-0.191189	-0.516461	-0.557197	-0.537156	0.00579312	-0.792895	-0.825763	-0.677748	-0.502526	-0.591077	-0.25254	-0.186413	0.338646	-0.518203	0.224493	0	Arm 1	IC-score ≥ 1%
-0.955693	-1	-0.935714	-0.851171	-0.737645	-0.732437	-0.898218	-0.935654	-0.859577	-0.300151	-0.661185	-0.560915	-0.904577	0.0524156	0.0084859	-0.685535	-0.83039	-0.540751	-0.298989	-0.282595	-0.354083	0.587843	-0.483073	0.285516	0	Arm 2	IC-score < 1%
-0.791417	-0.725273	-0.919146	-0.322454	-0.336452	-0.612752	-0.818217	-0.251078	-0.587561	-0.372374	-0.412195	-0.580266	-0.74702	0.114508	-0.23514	-0.570302	-0.629509	-0.503542	-0.10217	-0.184126	-0.479443	0.145506	-0.425219	-0.349034	0	Arm 1	IC-score < 1%
0.798557	0.883812	0.280071	0.587995	0.225547	-0.00235423	0.240745	1	0.805396	0.459572	0.519072	-0.111009	0.166305	0.383382	0.666912	0.760442	-0.0370998	0.395173	-0.770167	0.515111	0.0733869	0.465641	-0.207457	0.597718	1	Arm 3	IC-score < 1%
0.0442606	-0.107257	0.404297	-0.0563382	-0.518468	-0.352625	-0.19805	-0.523107	-0.216887	0.0109451	-0.564852	-0.313597	0.0241286	0.703903	-0.540263	-0.646586	-0.277729	-0.441633	-0.156377	0.170573	0.321737	0.494412	-0.330915	0.256862	1	Arm 1	IC-score < 1%
-0.599139	-0.524468	-0.0431668	-0.33461	-0.416835	-0.436314	-0.27779	-0.647653	-0.846909	-0.158528	-0.315867	-0.335494	-0.603455	0.794923	0.533058	-0.465539	-0.559347	-0.507615	-0.180103	-0.0427541	-0.540925	0.525363	0.118371	-0.361153	0	Arm 2	IC-score < 1%
-0.748117	-0.852588	-0.0921677	-0.789607	-0.51402	-0.551867	-0.909266	-1	-1	-0.0581973	-0.329397	-0.459637	-0.83403	0.253538	-0.513649	-0.585832	-0.420726	-0.492983	0.00537637	-0.127661	-0.0116057	0.0776941	0.263007	-0.111238	0	Arm 2	IC-score < 1%
-0.419068	-0.465165	0.153811	-0.121272	-0.415794	-0.40791	-0.758322	0.113566	-0.139618	-0.208598	-0.0341437	-0.516134	-0.540747	0.266965	-0.664686	-0.376485	-0.492984	-0.374863	-0.172507	-0.121586	-0.41822	-0.00303799	0.112661	-0.267261	0	Arm 3	IC-score < 1%
-0.538804	-0.427693	-0.697091	-0.624571	-0.229961	-0.194377	-0.719022	-0.594512	-0.233359	-0.352337	-0.521938	-0.704357	-0.716627	0.0769374	-0.79686	-0.555703	-0.542095	-0.572899	-0.536732	-0.506119	-0.612431	-0.478426	-0.81253	-0.529942	1	Arm 3	IC-score ≥ 1%
-0.72393	-0.707385	-0.692702	-0.602787	-0.613005	-0.473014	1	-0.57422	-0.842127	-0.442612	-0.352265	-1	-0.659839	0.291211	-0.752805	-0.764749	-0.78104	-1	-0.633188	-0.370724	-0.327237	-0.0599895	-0.367348	-1	0	Arm 3	IC-score < 1%
0.536716	0.763937	0.0792941	-0.624232	-0.656362	0.0439534	-0.884085	-0.918994	-0.952166	-0.118221	-0.244111	-0.269595	-0.807227	0.239811	0.857916	-0.732427	-0.263645	-0.399431	-0.304363	-0.134197	0.220779	0.386385	0.501423	-0.194469	0	Arm 1	IC-score < 1%
-0.189405	-0.0131442	-0.549526	-0.830241	-0.576354	-0.128453	-0.780677	-0.858313	-0.847121	-0.33469	-0.47979	-0.576059	-0.63314	0.116934	-0.441461	-0.800903	-0.571364	-0.729782	-0.514197	-0.244272	-0.56335	-0.0206173	-0.0448809	0.718223	0	Arm 2	IC-score < 1%
0.289498	0.323484	0.0302689	-0.297833	-0.134367	0.0908479	-0.468992	-0.254856	0.213544	-0.162426	-0.396332	-0.149294	-0.243132	0.36267	0.0418281	-0.56513	-0.32233	-0.135922	-0.506976	-0.216182	-0.21808	-0.188977	-0.187088	-0.152126	1	Arm 2	IC-score ≥ 1%
-0.681505	-0.589863	-0.676869	-0.257635	-0.640552	-0.652441	-0.105546	0.0281256	-0.656243	0.047497	-0.257295	-0.185839	-0.441295	0.518214	-0.206401	0.0136691	-0.584054	-0.447041	-0.47967	-0.299702	-0.148426	0.489243	-0.326819	-0.361671	0	Arm 2	IC-score < 1%
-0.585264	-0.629827	-0.0781009	-0.232004	-0.453249	-0.0717326	0.316605	-0.736196	-0.304804	-0.0977435	-0.288165	-1	-0.978034	0.263342	0.50608	-0.798777	-0.372839	-0.570364	-0.452586	-0.439662	0.201203	-0.186028	0.00250926	-1	0	Arm 1	IC-score < 1%
0.763424	0.688951	0.80481	0.552639	0.517864	0.723375	-0.193802	-0.364755	0.57356	0.528371	-0.276851	0.530883	0.689434	0.684884	-0.372752	0.158728	0.461583	-0.0886744	-0.237655	0.577059	0.256147	0.340851	0.775201	-0.415187	1	Arm 2	IC-score < 1%
-0.286765	-0.188871	-0.294738	-0.172054	-0.46447	-0.549482	-0.824656	-0.0316964	-0.456803	0.088696	-0.17347	-0.503952	-0.20776	0.351161	0.0439663	-0.520942	-0.481099	-0.523643	-0.264965	-0.102057	-0.171707	0.418857	0.0724557	-0.322591	0	Arm 3	IC-score < 1%
-0.640416	-0.384731	-0.669917	-0.555758	-0.61994	-0.368187	-0.78565	-0.755286	-0.521708	-0.189289	0.0717323	-0.416752	-0.709176	0.202848	-0.669518	-0.432461	-0.535421	-0.471316	-0.293036	-0.167173	-0.331468	0.166338	0.113601	0.357861	0	Arm 2	IC-score < 1%
0.324471	0.270349	0.474404	-0.147626	-0.0893597	-0.0423815	-0.650161	-0.497896	0.143687	0.0578514	0.0640451	-0.204952	-0.687809	0.554107	-0.839451	-0.245609	-0.402211	-0.128876	-0.0982541	0.0567913	0.565006	0.515198	-0.220324	-0.129227	0	Arm 1	IC-score < 1%
-0.788621	-0.690944	-0.9679	-0.687994	-0.352024	-0.436176	-0.474908	-0.690941	-0.638188	-0.433723	-0.222009	-0.598136	-0.452623	-0.100921	-0.848523	-0.519202	-0.588494	-0.206767	-0.906787	-0.178009	-0.769248	-0.232842	-0.729059	-0.44008	1	Arm 3	IC-score < 1%
-0.787227	-0.798566	-0.792836	-0.600819	-0.433061	-0.55172	-0.492905	-0.969178	-0.700085	-0.292363	-0.501859	-0.472378	-1	-0.138407	0.330616	-0.689748	-0.43633	-0.701757	-0.0301677	-0.371523	-0.769621	0.368944	-0.440622	-0.453352	0	Arm 2	IC-score < 1%
0.37774	0.367075	0.36556	0.204925	0.402897	-0.11937	-0.330678	0.731124	0.46041	0.474501	0.25138	-0.141488	0.54388	0.260048	-0.391795	-0.00658965	-0.163727	0.123586	-0.5259	0.110885	0.51597	0.624458	0.282924	-0.0530844	0	Arm 2	IC-score ≥ 1%
0.67707	0.491335	0.691661	1	0.625986	0.12217	-0.084608	0.836327	1	0.677713	0.498017	0.288933	0.891439	0.546173	-0.461326	0.959983	0.320687	0.589326	-0.744699	0.540682	0.713263	0.562177	-0.15917	0.29892	1	Arm 2	IC-score ≥ 1%
0.777141	0.704701	0.883766	0.651081	0.535671	0.51103	0.0987357	0.629715	0.720187	0.68318	0.1771	0.955481	0.833471	0.434873	-0.756515	0.339502	0.0808054	0.422652	-0.300079	0.832756	0.549843	0.350846	0.285148	-0.113907	1	Arm 1	IC-score ≥ 1%
-0.323034	-0.326594	0.145007	-0.240283	0.0215477	-0.0684124	-0.391225	-0.158065	-0.376516	-0.0286241	-0.0705067	-0.160292	-0.862379	0.129511	-0.147869	-0.355563	-0.449889	-0.26481	-0.437156	-0.146944	-0.247536	0.495138	-0.372523	0.528617	0	Arm 3	IC-score < 1%
0.848195	0.896638	0.792429	0.946499	0.820438	0.347447	0.0705422	0.935249	0.818751	0.666617	0.837604	0.328758	0.749015	0.501401	-0.0552586	0.431249	0.130919	0.579584	-0.498809	0.589637	0.59181	0.404503	0.488656	0.255574	1	Arm 1	IC-score ≥ 1%
0.443436	0.517821	0.610364	-0.050688	-0.108123	-0.032413	-0.565996	0.026466	0.150516	0.14445	0.332479	-0.0468798	0.121839	0.435785	-0.443239	-0.188419	-0.185592	-0.029523	-0.197457	0.17918	0.408928	0.528928	0.370195	0.0435696	0	Arm 3	IC-score ≥ 1%
-0.875923	-0.81332	-0.885379	-0.687947	-0.832369	-0.761709	-0.645826	-0.507407	-0.855346	-0.477265	-0.674564	-0.716929	-0.121204	0.0302846	-0.601764	-0.588723	-0.593445	-0.787596	-0.508894	-0.397151	-0.372733	-0.355686	-0.745096	-1	1	Arm 2	IC-score < 1%
-1	-0.988302	-0.966046	-0.584253	-0.755877	-0.636238	-0.942377	-0.70909	-0.808818	-0.363395	-0.37747	-0.423794	-0.591326	0.178721	0.111903	-0.668036	-0.691717	-0.758293	-0.132954	-0.370655	-0.606441	-0.0692728	-0.485793	-0.256528	0	Arm 3	IC-score < 1%
-0.683896	-0.694201	-0.540354	-0.319541	-0.59985	-0.445469	-0.742851	-0.870388	-0.55766	-0.157899	-0.820602	-0.490176	-0.918107	0.127247	0.712081	-0.728892	-0.35513	-0.815432	-0.369397	-0.125706	-0.301268	0.491968	-0.160939	-0.369129	0	Arm 1	IC-score < 1%
0.528744	0.457605	0.511082	0.419855	0.636206	0.229584	-0.397866	0.623146	0.647674	0.341799	0.155145	0.0859125	0.573315	0.412237	-0.0515168	-0.153213	-0.135818	-0.127201	-0.202822	0.22271	0.358719	0.818845	-0.240001	-0.259095	1	Arm 3	IC-score < 1%
0.933127	0.86349	0.922987	0.853097	0.967619	0.30007	-0.0139547	0.913995	0.880894	0.755698	1	0.638951	0.627631	0.642485	0.401454	0.754413	0.164948	1	-0.392006	0.697114	0.868343	0.634537	0.345355	0.192802	0	Arm 3	IC-score ≥ 1%
-0.680631	-0.672533	-0.702878	-0.688203	-0.713821	-0.427308	-0.668064	-0.844325	-0.958576	-0.291976	-1	-0.290029	0.2514	0.196408	0.0519632	-1	-0.713654	-1	-0.387898	0.00909064	-0.454575	0.335429	-0.193967	-0.430928	0	Arm 3	IC-score < 1%
-0.898949	-0.974429	-1	-0.436622	-0.641905	-0.659275	-0.459781	-0.75325	-0.673197	-0.29871	-1	-0.448747	-0.645632	-0.00829324	-0.60173	-0.821685	-0.67034	-0.18419	-0.622878	-0.317851	-0.455607	0.669618	-0.383825	0.153863	0	Arm 2	IC-score < 1%
-0.102908	-0.171243	-0.154023	-0.106381	0.149915	0.292064	-0.329693	-0.325962	0.0886462	-0.0933907	0.0698469	0.296379	-0.064769	0.212118	-0.932818	-0.0623084	-0.0736543	-0.19034	-0.0133723	0.0570954	0.019342	0.00302752	-0.217504	-0.058569	1	Arm 1	IC-score ≥ 1%
-0.237344	0.207631	-0.472216	-0.701958	-0.915961	-0.59134	-0.678275	-0.699389	-0.585295	-0.319848	-1	0.168253	-0.269323	0.432354	-0.826273	-1	-0.686626	-0.360062	-0.454546	-0.200794	-0.546993	0.109989	-0.295945	-1	0	Arm 3	IC-score < 1%
-0.0990943	0.0560252	-0.431805	0.0896061	0.203979	-0.157407	-0.490236	0.227754	0.178359	-0.194202	-0.279228	-0.413548	-0.14988	0.152603	0.0199118	0.563174	-0.396589	-0.323205	-0.280966	0.0410132	-0.244632	0.381494	-0.516339	-0.340261	1	Arm 1	IC-score ≥ 1%
-0.46956	-0.572925	-0.575797	-0.177775	-0.06168	-0.306345	-0.675596	-0.221104	-0.431001	-0.189429	-0.0482399	-0.0862444	0.452154	0.213337	0.90151	-0.184915	-0.322749	-0.281558	-0.532668	-0.0639659	-0.234008	-0.0316622	-0.438023	-0.39406	0	Arm 1	IC-score ≥ 1%
-0.37072	0.203153	-0.828789	-0.634259	-0.363741	-0.252341	-0.8781	-0.667664	-0.596723	-0.288437	-0.260467	-0.475913	-0.641122	0.0614344	-0.249027	-0.42127	-0.436728	-0.516539	-0.262308	-0.0872477	-1	0.123377	-0.464637	-0.2316	0	Arm 2	IC-score < 1%
0.460743	0.480738	0.640791	0.0547786	-0.0664883	-0.134493	-0.363498	0.679464	0.197147	0.161658	0.096463	-0.174898	0.57988	0.48521	0.629708	-0.361903	-0.245189	-0.0704668	-0.290108	0.0606823	0.519579	0.567797	0.44964	0.408129	1	Arm 2	IC-score < 1%
-0.51851	-0.325051	-0.485301	-0.614267	-0.845248	-0.614616	-0.873691	-0.897429	-0.7205	-0.535859	-0.531234	-0.634543	-0.46945	0.322848	-0.526541	-0.550336	-0.515039	-0.782489	-0.621793	0.0310045	-0.797764	-0.223488	-1	0.293225	0	Arm 2	IC-score ≥ 1%
0.823256	0.721964	0.947353	0.589767	0.529261	0.469894	-0.0447268	0.539666	0.721722	0.871882	0.392061	0.850244	0.795663	0.544011	-0.0384872	0.374571	0.292746	0.914692	-0.788589	0.513558	0.573715	0.504198	-0.0123922	-0.200973	1	Arm 3	IC-score ≥ 1%
0.0384512	0.271707	-0.495615	-0.358807	-0.312007	-0.273085	-0.748324	-0.570126	-0.506982	-0.241583	0.0964371	0.168327	-0.613891	0.132464	0.758211	-0.297141	-0.356695	-0.235808	-0.228067	-0.168095	0.0604924	0.231596	-0.232992	0.00296528	1	Arm 3	IC-score < 1%
0.803685	0.801714	0.827295	0.77628	0.357702	0.304324	0.394783	0.687536	0.845734	1	0.737724	0.398844	0.578613	0.853071	-0.861018	0.721158	0.946293	0.749842	-0.418036	1	0.58564	1	-0.166376	-0.0112697	0	Arm 1	IC-score ≥ 1%
-0.94164	-0.884288	-0.847019	-0.883442	-0.857611	-0.81595	-1	-0.924868	-0.981948	-0.385045	-0.654174	-0.699193	-0.876572	-0.00123625	-0.208157	-0.78549	-0.685986	-1	-0.125547	-0.203584	-0.621523	0.199346	-0.463791	-0.479136	0	Arm 3	IC-score < 1%
-0.661396	-0.614668	-0.707778	-0.374353	-0.504718	-0.466244	-0.180129	0.228408	-0.605159	-0.170567	-0.511963	-0.324193	-0.20137	0.205996	-0.577651	-0.390079	-0.532714	-0.364353	-0.394531	-0.288574	-0.203716	0.3973	-0.23261	-0.00894347	0	Arm 1	IC-score < 1%
0.292948	0.424993	-0.363517	0.115715	0.206446	-0.218032	-0.418673	-0.49741	0.490138	-0.144856	0.203523	0.36676	0.650162	0.154158	-0.968494	0.264115	-0.158151	-0.299238	-0.707629	0.190606	-0.0365753	-0.338725	-0.208056	-0.434284	0	Arm 3	IC-score ≥ 1%
0.57512	0.642071	0.67132	-0.277979	-0.177302	-0.0711405	-0.760711	-0.756515	-0.198984	0.0672964	-0.0766863	-0.284713	0.778904	0.321544	-0.926024	-0.675893	-0.0543983	-0.20695	0.0132704	0.235273	0.0828826	0.443983	0.33443	-0.286093	0	Arm 1	IC-score < 1%
-0.35142	-0.259201	-0.306733	0.151577	0.0348767	-0.24189	-0.466167	0.793755	0.38464	0.143793	0.0741872	-0.0340182	-0.292309	0.24917	0.730476	0.0386701	-0.252242	-0.126166	-0.374774	0.101623	-0.442468	0.460628	-0.249042	0.417801	0	Arm 1	IC-score < 1%
0.67603	0.622234	0.374581	0.86031	0.735865	0.374926	-0.433609	0.379211	0.845939	0.453363	0.649054	0.280963	0.818315	0.531494	0.624359	0.337645	0.0859626	-0.104888	-0.757151	0.390053	-0.0626079	0.179969	-0.189967	-0.0644152	0	Arm 1	IC-score ≥ 1%
0.457891	0.675072	0.474052	0.0177227	-0.285598	-0.0125381	-0.670593	0.0344924	0.220154	0.118205	0.183968	-0.139746	-0.279968	0.480022	0.953561	-0.140129	-0.339798	-0.0461955	-0.257467	-0.00357721	0.642277	0.602887	0.0335883	-0.14161	0	Arm 3	IC-score < 1%
0.862825	0.775424	0.992613	0.813005	0.772613	0.471943	-0.0805935	0.612991	0.92641	0.846778	0.899141	0.822902	0.907826	0.576634	-0.241481	0.688318	0.41	0.58015	-0.311431	0.721474	0.744733	0.367466	0.0503788	0.0242644	0	Arm 1	IC-score ≥ 1%
-0.763388	-0.829257	-0.666188	-0.280657	-0.579868	-0.31552	-0.814377	-0.56206	-0.747687	-0.414752	-0.646445	0.0760946	-0.778022	0.0362562	0.600094	-1	-0.572662	-1	-0.915334	-0.214187	-0.238462	-0.0975904	0.0247979	0.716178	0	Arm 1	IC-score < 1%
0.189735	0.179601	-0.0992051	0.606375	0.180438	-0.0830794	-0.467688	0.358035	0.352173	0.0904868	0.800017	-0.339161	-0.688325	0.217393	0.656622	0.0129754	-0.484439	-0.0968549	-0.0717034	0.225845	0.350898	0.797831	0.234934	0.293579	0	Arm 1	IC-score < 1%
0.272282	0.37851	0.0578821	-0.510311	-0.0872193	-0.0378139	-0.72076	-0.258642	0.0322761	0.153336	-0.161695	-0.257317	0.264902	0.371116	-0.464552	-1	-0.326693	0.0466235	-0.354454	-1	-0.146937	0.962636	0.206299	-1	1	Arm 2	IC-score < 1%
-0.706325	-0.654312	-0.836818	-0.590925	-0.781077	-1	-0.749928	-0.748346	-0.886016	-1	0.214698	-1	-0.391298	-1	0.280468	-1	-1	-1	-0.459606	-1	-0.422867	-1	-0.284096	0.374277	0	Arm 1	IC-score < 1%
-0.97834	-0.949597	-0.902753	-1	-1	-0.865727	-1	-0.879704	-0.915574	-0.397346	-0.675516	-0.655189	-0.742478	-0.234154	-0.0332754	-1	-0.8376	-1	-0.212726	0.17732	-0.295533	0.471155	-0.565349	-0.0552647	0	Arm 3	IC-score < 1%
0.169783	-0.0317122	0.239282	0.0302772	0.270469	0.0353914	-0.530507	-0.139769	0.207558	0.326643	-0.343837	0.437447	0.598248	0.305799	-0.839878	-0.148242	-0.304283	-0.214189	-0.682301	0.0668849	0.228773	-0.183718	-0.448629	-0.235854	1	Arm 3	IC-score ≥ 1%
0.216263	-0.287334	0.182108	0.533645	0.668921	-0.156361	-0.307792	0.804679	0.634505	0.357166	-0.0375412	-0.150545	0.609793	0.310584	0.357715	0.130255	-0.19962	-0.103662	-0.360396	0.187738	0.0414938	0.446768	0.00610757	-0.0334295	0	Arm 2	IC-score ≥ 1%
-0.411825	-0.542579	-0.0714598	-0.056539	-0.62963	-0.788403	-0.92978	-0.235885	-0.585993	0.227853	-0.385266	-0.284585	0.834581	0.614756	0.134409	-0.376522	-0.612939	-0.671218	-0.200938	-0.0156737	0.470529	0.470307	0.452829	-0.386857	0	Arm 1	IC-score < 1%
0.79537	0.823916	0.420212	0.229548	0.329896	0.557198	0.0405774	0.417046	0.553215	0.288192	0.0455777	0.0699253	0.709106	0.28161	0.382107	0.0334624	0.0328312	0.201536	-0.768484	0.71968	0.0803595	0.666749	-0.112293	0.0217635	1	Arm 3	IC-score ≥ 1%
0.726811	0.729707	0.50921	0.385052	0.249204	0.180171	-0.265519	0.510448	0.67457	0.298342	-0.0875913	0.0135398	0.0854677	0.513987	-0.523723	-0.0736245	-0.0610186	0.486255	-0.556079	0.205847	0.405863	0.802078	-0.310989	-0.127638	0	Arm 2	IC-score ≥ 1%
0.61313	0.558771	0.608442	0.408431	0.101911	-0.202143	-0.442992	0.827824	0.528276	0.430684	0.114155	0.132594	0.63862	0.54334	0.305768	0.0295067	-0.236346	0.188764	-0.225257	0.232753	0.591029	0.481983	0.0905821	-0.0509895	0	Arm 3	IC-score ≥ 1%
-0.748453	-0.741814	-0.54588	-0.452932	-0.378017	-0.403729	-0.848617	-0.690087	-0.320632	-0.37484	-0.528682	-0.652472	-0.554032	0.351061	0.46639	-0.532292	-0.667248	-0.738828	-0.748246	-1	-0.188873	-0.327218	-0.834382	0.75856	0	Arm 1	IC-score < 1%
0.799065	0.681323	0.871912	0.666531	0.658174	0.23481	-0.229243	0.88586	0.907945	0.52365	0.585022	0.261596	0.848496	0.517388	1	0.342312	0.0676527	0.356074	-0.251435	0.359713	0.565717	0.712813	0.17911	0.142233	0	Arm 3	IC-score ≥ 1%
-0.216653	-0.266053	-0.262814	-0.463397	-0.63551	-0.314675	-0.865793	-0.943453	-0.635547	-0.13498	-0.41369	-0.424345	0.0189561	-0.106997	0.149078	-0.585357	-0.586064	-0.768761	-0.485801	0.726435	-0.307674	-0.173807	-0.157495	0.118742	0	Arm 3	IC-score < 1%
0.203425	0.361043	0.350018	-0.163623	-0.194351	-0.126974	-0.224535	0.00831712	-0.216206	-0.0338055	0.461437	-0.0672961	0.090669	0.367249	-0.707262	-0.254367	-0.43617	-0.040951	-0.247491	0.0899946	0.610964	0.39561	-0.0280975	-0.209886	0	Arm 2	IC-score ≥ 1%
0.390922	-0.246802	0.690273	0.316337	0.391373	-0.00406448	-0.245999	0.755466	0.554954	0.501073	0.358406	0.0386441	0.868484	0.465758	0.626888	0.14947	-0.164161	0.0417329	-0.505777	0.32592	0.355006	0.427428	0.163755	-0.252171	0	Arm 1	IC-score ≥ 1%
-0.838721	-0.815596	-0.769133	-0.280153	-0.326372	-0.610615	-0.714892	-0.384981	-0.520018	-0.171844	-0.320981	-0.458912	0.125133	0.243009	-0.365027	-0.356041	-0.59016	-0.590747	-0.0874571	-0.147533	-0.34877	0.655145	-0.236396	-0.462403	0	Arm 1	IC-score < 1%
0.827909	0.696389	0.750347	0.858364	1	0.334694	0.0493732	0.980946	0.885118	0.583756	0.568627	0.330123	0.745568	0.429307	0.391554	0.585873	0.0714186	0.499057	-0.768127	0.560812	0.142055	0.499179	-0.256877	0.192741	1	Arm 2	IC-score ≥ 1%
-0.440017	-0.399324	-0.388781	-0.630392	-0.545952	-0.493099	-0.924547	-0.902577	-0.779964	0.0073457	-0.273047	-0.376349	-0.503032	0.285356	-0.346818	-0.809515	-0.493804	-0.487467	-0.127222	-0.145639	-0.190178	0.0336148	0.277531	-0.148444	0	Arm 1	IC-score < 1%
-0.813826	-0.629127	-0.907278	-0.646484	-0.468305	-0.481554	-0.872508	-0.755922	-0.798858	-0.264918	-0.540319	-0.566113	-0.715835	0.0397367	-1	-0.326274	-0.622387	-1	-0.377568	-0.281753	-0.662012	0.352366	-0.30725	-0.696999	0	Arm 2	IC-score < 1%
0.264342	-0.257345	0.426387	0.503356	0.174936	-0.240479	-0.547679	0.680725	0.726983	0.356603	0.360979	0.0842952	-0.456865	0.364573	0.80302	0.275885	-0.27611	-0.0757648	-0.388611	0.17149	0.706192	0.833655	0.011957	0.0026561	0	Arm 1	IC-score ≥ 1%
-0.443127	0.118134	-0.75119	-0.0574348	-0.238168	-0.45297	-0.782699	-0.246998	-0.0177863	-0.133801	0.0737331	-0.41645	-0.574657	0.308141	-0.257514	-0.361918	-0.470983	-0.438504	-0.305034	-0.290336	-0.19	0.328811	-0.18173	-0.496859	0	Arm 3	IC-score ≥ 1%
-0.655324	-0.591342	-0.674412	0.0201017	0.0649302	-0.306032	-0.656792	-0.291344	0.190572	-0.0482063	0.112155	-0.190475	-0.439059	0.224	0.675932	-0.427504	-0.330449	-0.415164	-0.522803	-0.108202	-0.0193147	0.330304	-0.239816	0.106762	0	Arm 2	IC-score < 1%
-0.846833	-0.815062	-0.834214	-0.493111	-0.70494	-0.483374	-0.760076	-0.692143	-0.679889	-0.202292	-0.68453	-0.427201	-0.448253	0.0169254	-0.716027	-0.662371	-0.488268	-1	-0.479317	-0.211314	-0.707347	-0.0980725	-0.404509	0.041816	1	Arm 2	IC-score < 1%
0.808006	0.759615	0.783579	0.344093	0.533677	0.32537	-0.229222	0.53848	0.59041	0.415086	0.515672	0.0541371	0.568866	0.441762	0.474261	0.247471	0.0122628	0.223353	-0.220844	0.412202	0.638434	0.780629	0.0258004	-0.0979548	1	Arm 1	IC-score ≥ 1%
0.512185	0.645111	0.268274	0.249389	0.375808	0.0946083	-0.42587	0.531118	0.564049	0.305456	0.424662	-0.0559598	-0.43492	0.328949	0.111082	-0.0811948	-0.0331923	0.00901242	-0.174251	-0.199236	0.443581	0.769961	-0.171726	0.0770379	1	Arm 3	IC-score < 1%
0.240256	0.682485	-0.554941	-0.233115	-0.399076	-0.0544881	-0.890776	-0.98875	-0.772686	-0.221048	-0.0751856	-0.412446	-0.987993	0.141902	-0.559907	-0.623159	-0.547898	-0.305046	-0.369432	-0.157061	-0.401512	-0.0230619	0.115408	-1	0	Arm 2	IC-score ≥ 1%
-0.641554	-0.547542	-0.61588	-0.393018	-0.261802	-0.567258	-0.785509	-0.0131802	-0.127217	-0.211648	-0.525266	-0.374018	-0.0624382	0.230653	0.8824	-0.320733	-0.482704	-0.742919	-0.239273	-0.267046	-0.194656	0.113708	-0.3252	0.0268417	1	Arm 2	IC-score < 1%
-0.677161	-0.596909	-0.340373	-0.447946	-0.577456	-0.636878	-0.935718	-0.834966	-0.760225	-0.237132	-0.253881	-0.607835	-0.0866648	0.317385	0.216758	-0.719597	-0.572394	-0.620044	-0.312633	-0.189137	0.161093	0.519206	-0.0282879	0.160126	0	Arm 2	IC-score < 1%
-0.218734	-0.26148	-0.306543	0.205166	0.132268	-0.221327	-0.390441	0.209393	0.397178	-0.0823117	-0.0951653	-0.267517	0.316636	0.354722	0.454163	-0.0157381	-0.301413	-0.133626	-0.601032	-0.14275	-0.231743	0.240458	-0.56048	-0.237139	0	Arm 2	IC-score < 1%
0.0171656	-0.130814	0.0541011	0.0724776	0.180376	-0.131615	-0.616929	-0.129888	0.221721	0.129534	0.0899566	-0.255715	0.693671	0.451158	0.945744	-0.290681	-0.290423	-0.287773	1	0.150921	-0.421666	0.00324268	-0.106752	-0.240772	0	Arm 1	IC-score < 1%
-0.583493	-0.622268	-0.386341	-0.57426	-0.609002	-0.463938	0.145285	-0.16015	-0.747617	-0.0256385	-0.682394	-0.580676	-0.687474	0.376713	0.592571	-1	-0.385474	-0.810733	-0.464232	-0.301671	-0.0457263	0.842363	-0.381885	0.538084	0	Arm 2	IC-score < 1%
1	1	1	0.945208	0.621367	1	0.118964	0.472313	0.750817	0.855387	0.430811	1	1	0.571543	-0.967259	1	1	0.887169	-0.503085	0.796994	0.481673	0.184198	0.887622	-0.0807831	1	Arm 2	IC-score ≥ 1%
-0.220011	-0.365839	0.373183	-0.125527	-0.132765	-0.279243	-0.738165	-0.142733	0.063026	0.0602456	-0.112848	-0.342531	0.0417432	0.403864	0.444373	-0.215453	-0.312832	-0.349865	-0.169108	0.0470317	0.153016	0.324197	0.120044	-0.417043	0	Arm 1	IC-score ≥ 1%
-0.454557	-0.641204	0.426027	-0.145843	-0.348365	-0.323828	-0.698401	-0.635019	-0.159992	0.116732	-0.256881	-0.338486	-0.544085	0.512207	0.982026	-0.4033	-0.50102	-0.355424	-0.0736791	-0.210911	0.274481	0.383025	0.279106	-0.252365	0	Arm 2	IC-score < 1%
0.851949	0.821621	0.577297	0.586024	0.654775	0.257443	-0.0363875	0.868716	0.803761	0.45687	0.215921	0.100903	0.806039	0.441447	0.136844	0.196235	-0.11329	0.282043	-0.574156	0.352174	0.486673	0.662556	0.321169	0.285234	1	Arm 2	IC-score ≥ 1%
-0.865984	-0.73343	-0.846922	-0.47894	-0.642482	-0.617213	-1	-0.691773	-0.585313	-0.377759	-0.365845	-0.334488	-0.867213	0.0295425	0.435521	-0.524395	-0.577013	-0.542803	-0.367268	-0.376782	-0.25878	0.221685	-0.452731	0.509714	1	Arm 2	IC-score < 1%
0.544665	0.583421	0.461216	0.0817396	-0.0274242	0.0843912	-0.525149	-0.139096	0.49798	0.17941	-0.124349	-0.43736	-0.498459	0.247017	-0.809568	-0.0875132	-0.168898	-0.213008	-0.389656	-0.235778	0.591612	0.287422	-0.131321	0.313401	0	Arm 3	IC-score < 1%
0.1566	0.577901	-0.513873	-0.388857	-0.12385	-0.227616	-0.421124	-0.235157	-0.461369	-0.121833	-0.0564078	-0.283168	-0.455444	0.227858	0.0673527	-0.486484	-0.443701	-0.364803	-0.418179	-0.0196611	0.498609	0.0411491	-0.507776	-0.498934	1	Arm 3	IC-score < 1%
-0.550616	-0.54715	-0.660955	-0.00238889	-0.212748	-0.442679	-0.793415	-0.187089	-0.217816	-0.224975	-0.0669591	-0.369822	-0.654753	0.159135	-0.189162	-0.514033	-0.413999	-0.478967	-0.588737	-0.095343	-0.641215	-0.310377	-0.745768	-0.381365	0	Arm 1	IC-score < 1%
0.590576	0.479862	0.49842	0.205817	0.273507	0.252573	-0.394826	0.589131	0.492708	0.12574	0.125028	0.171313	0.69014	0.411063	-0.205132	-0.0143605	-0.211771	0.121612	-0.0647168	0.205689	0.025279	0.596912	-0.194224	-0.289359	0	Arm 1	IC-score < 1%
0.764979	0.693897	0.875449	0.709299	0.55924	-0.103433	-0.262149	0.89268	0.785159	0.683517	0.782891	0.196373	0.812756	0.841214	0.413471	0.686636	0.221626	0.557816	-0.324157	0.572872	1	0.696114	0.193873	0.15987	0	Arm 3	IC-score ≥ 1%
0.628168	0.689851	0.712664	-0.112906	-0.0162664	0.223265	-0.271466	0.491347	0.349876	0.161305	0.15956	0.484771	0.738381	0.348465	0.603635	-0.220547	-0.137027	0.233934	-0.242877	0.234914	0.202749	0.411551	-0.219097	-0.0315773	1	Arm 2	IC-score ≥ 1%
-0.281555	0.139671	-0.705417	-0.687651	-0.718587	-0.545391	-0.91957	-0.712408	-0.732356	-0.237731	-0.715999	-0.552963	-0.739853	0.0500688	0.381598	-0.44996	-0.517904	-0.663047	-0.807134	0.0156121	-0.312602	0.0565173	-0.261113	-0.442363	0	Arm 2	IC-score < 1%
0.188575	0.254614	0.257143	0.000193434	-0.136579	-0.0772912	-0.424785	-0.136582	0.221721	0.316214	0.200107	-0.0504586	0.286709	0.368479	-0.170236	-0.230502	-0.195168	-0.00696914	-0.342323	-0.217404	0.0360056	0.61791	0.198528	0.035502	0	Arm 3	IC-score ≥ 1%
-0.214387	-0.279992	0.216891	-0.0489131	-0.243355	-0.22468	-0.50993	-0.379187	0.121733	0.0675645	-0.22687	-0.627949	-0.677878	0.346372	0.682946	-0.299161	-0.502269	-0.446223	-0.402926	0.0207704	0.11561	0.656287	0.224939	-0.0781562	0	Arm 2	IC-score < 1%
-0.757503	-0.75289	-0.796304	-0.692229	-0.394263	-0.805295	-0.950377	-0.807287	-0.891528	-0.100396	-0.573581	-0.466118	-0.670928	0.194468	-0.811945	-0.846686	-0.545265	-0.612351	-0.303661	-0.20968	-0.55984	0.0216339	-0.296786	-0.350005	0	Arm 1	IC-score < 1%
0.461409	0.00370243	0.614679	0.561717	0.414427	0.188322	-0.353287	0.648858	0.646637	0.497666	0.172375	-0.028953	0.990889	0.447628	-0.701592	0.19479	-0.149859	0.0733968	-0.497806	0.201686	0.306321	0.328948	0.219283	-0.0821965	1	Arm 3	IC-score ≥ 1%
-0.850992	-0.80849	-0.706658	-0.616965	-0.708757	-0.831707	-0.907352	-0.714426	-0.621494	-0.0899817	-0.49244	-0.646246	-0.828648	0.00693484	-0.39002	-0.766015	-0.557419	-0.337063	-0.0921641	-0.131273	-0.287428	0.817877	-0.414432	-0.271054	0	Arm 1	IC-score < 1%
0.62702	0.490881	0.901334	0.631567	0.206726	0.510703	-0.282306	0.616393	0.758585	0.58463	0.40094	0.176164	0.667962	0.61132	-0.747632	0.112479	0.0215992	0.548173	-0.331689	0.391707	0.351952	0.663192	-0.055025	0.416613	1	Arm 3	IC-score ≥ 1%
-0.943155	-0.888113	-0.801716	-0.742529	-0.7971	-0.871098	-0.892093	-0.842172	-0.850763	-0.515418	-0.487538	-0.618572	-0.410363	-0.0227188	-0.525011	-1	-0.780076	-0.496741	-0.302581	-0.196649	-0.268757	-0.152015	-0.574874	1	0	Arm 2	IC-score < 1%
-0.646931	-0.664034	-0.36937	-0.335291	-0.369557	-0.439766	-0.011009	-0.730464	-0.477086	-0.250782	-0.296165	-0.353848	-0.416983	0.641898	-0.74549	-0.733553	-0.512687	-0.513358	-0.350578	-0.160635	-0.0880659	0.475263	-0.10725	0.951475	0	Arm 1	IC-score < 1%
0.789784	0.893986	0.530688	0.515396	0.355053	0.0817569	-0.406904	0.574249	0.815413	0.384545	0.272636	-0.0389477	-0.0849696	0.517791	-0.521293	0.298458	0.0657439	-0.091708	-0.411505	0.161028	0.210131	0.381089	-0.258251	-0.0543224	0	Arm 2	IC-score ≥ 1%
0.925411	0.964726	0.886015	0.88894	0.557561	0.367641	0.00466858	0.675478	0.742919	0.627296	0.922268	0.270223	0.559244	0.572879	0.0365802	0.612978	0.370368	0.681028	-0.110886	0.442621	0.669398	0.77965	0.478689	0.144237	0	Arm 2	IC-score ≥ 1%
0.483225	-0.0131087	0.565256	0.24299	-0.123853	-0.436788	0.140481	0.991061	0.486169	0.512339	0.422419	0.414521	0.724043	0.406787	0.219754	0.223923	-0.0341131	0.240591	-1	0.569934	0.236107	0.487797	0.00277717	0.289341	1	Arm 1	IC-score ≥ 1%
-0.54259	-0.348562	-0.475512	-0.451144	-0.823639	-0.668079	-0.804178	-0.609267	-0.680273	-0.0704449	-0.478799	-0.804615	-0.836622	0.91162	-0.511749	-0.705922	-0.404974	-0.717304	-0.36089	-0.336562	-0.01985	0.499505	-0.0909098	-0.364472	0	Arm 2	IC-score < 1%
-0.5857	-0.344276	-0.929747	-0.844213	-0.782175	-0.617259	-0.784527	-0.710291	-0.863863	-0.513695	-0.230105	-0.529308	-0.914225	-0.145978	0.307696	-0.623106	-0.667995	-0.637694	-0.590068	-0.179748	-0.700217	0.09126	-0.3619	0.0415065	0	Arm 2	IC-score ≥ 1%
-0.477864	-0.177637	-0.728072	-0.592899	-0.365498	-0.571943	-0.880405	-0.86289	-0.65484	-0.183042	-0.244589	-0.230388	-0.108772	-0.0667326	0.486235	-0.737976	-0.492725	-0.461465	-0.404722	-0.217904	-0.228676	0.273431	0.275034	-0.24291	0	Arm 3	IC-score ≥ 1%
0.559292	0.624359	0.540373	-0.143808	0.197015	0.301148	-0.604632	-0.584591	-0.0909763	0.102909	0.182591	0.0424847	0.477398	0.417849	-0.743244	-0.426602	-0.0429753	-0.186508	-0.117396	0.192514	0.0524947	0.467267	0.262326	-0.45906	0	Arm 3	IC-score < 1%
-0.776884	-0.804911	-0.706173	-0.728312	-0.813601	-0.592071	-0.383463	-0.77818	-0.924166	-0.253112	-0.548238	-0.658866	-0.627984	0.0586878	0.553054	-1	-0.681054	-1	-0.178415	-0.372079	-0.588707	-0.00678513	-0.00320562	-0.544625	1	Arm 3	IC-score < 1%
0.593938	0.490151	0.548788	0.718069	0.192235	0.241158	-0.160034	0.239712	0.724379	0.362241	-0.0794553	0.367937	0.379539	0.206498	-0.915614	0.196831	0.210885	0.214949	-0.496587	0.285646	0.229782	0.487245	-0.646704	-0.00134529	1	Arm 1	IC-score ≥ 1%
0.633445	0.729977	0.572218	0.0313218	-0.267331	0.079646	-0.13975	-0.411757	0.361654	0.312638	-0.36035	-0.515852	-0.104529	0.456358	-0.368966	-1	-0.244778	-0.341917	-0.228253	0.0979709	0.725454	0.759619	0.60204	-1	0	Arm 1	IC-score < 1%
0.334445	0.244222	0.449934	0.309853	-0.574382	-0.757306	-0.651182	0.623603	0.211051	0.408089	0.4615	0.166286	0.721904	0.788032	0.61192	0.342608	-0.158886	0.136518	-0.212625	0.350747	0.410129	0.612338	1	0.0922048	1	Arm 2	IC-score < 1%
0.517464	0.419453	0.229055	0.162233	0.335456	0.228564	-0.0140229	0.619407	0.523916	0.237496	-0.319952	-0.305924	0.189372	0.25032	-0.822331	0.460778	-0.177015	0.263158	-0.510817	-0.0823942	0.122158	0.491006	-0.266984	-0.122112	0	Arm 2	IC-score ≥ 1%
-0.808316	-0.891477	-0.682703	-0.73169	-0.808299	-0.734748	-0.857914	-0.908892	-0.795997	-0.442728	-0.527623	-0.36019	-0.720366	0.142201	0.0761857	-0.745181	-0.687628	-0.614258	-0.0920736	-0.344608	-0.260605	0.314827	-0.581056	-0.513886	0	Arm 3	IC-score < 1%
-0.0164908	-0.0502319	-0.147459	-0.494142	-0.344516	-0.000770022	-0.795458	-0.908936	-0.0631666	-0.222262	-0.819231	-0.728509	-0.146136	0.139636	0.786249	-1	-0.210483	-0.448872	-0.364339	0.16939	-0.762104	0.369991	-0.0485808	-1	1	Arm 2	IC-score < 1%
0.423882	0.427181	0.444958	0.0719078	0.514815	0.222336	-0.410647	0.251855	0.538974	0.164016	0.379021	0.215245	0.478524	0.382447	-0.312954	-0.0115802	-0.0609851	-0.0298357	-0.288572	0.339257	-0.00451664	0.572996	-0.0970705	0.264475	0	Arm 1	IC-score ≥ 1%
-0.0505871	-0.164101	0.476394	-0.209294	-0.0212374	-0.166236	-0.57712	0.206817	0.191947	0.265897	-0.0998206	-0.163504	-0.37013	0.343625	-0.323244	-0.280811	-0.331554	-0.125302	-0.38273	-0.177302	0.333765	0.69552	0.221058	-0.383324	0	Arm 3	IC-score ≥ 1%
-0.129618	-0.249562	0.501164	-0.195328	-0.299187	-0.340701	-0.816405	-0.39684	-0.464342	0.159604	-0.0921502	0.0439693	0.476447	0.610918	0.662502	-0.458518	-0.395328	-0.299064	-0.0722534	0.264426	0.543754	0.904715	0.240701	0.267586	0	Arm 1	IC-score < 1%
-0.794727	-0.75692	0.045334	-0.484027	-0.916616	-0.794561	-0.943607	-0.925353	-0.96374	-0.279496	-0.74309	-0.735926	-0.761422	1	-0.718495	-0.381072	-0.431243	-0.735686	0.0363811	-0.063395	-0.593246	0.135385	0.237551	-0.407754	0	Arm 2	IC-score < 1%
-0.433195	-0.322956	-0.602271	-0.485011	-0.330874	-0.171506	-0.810196	-0.636462	-0.350177	-0.155219	-0.452074	-0.407249	-0.243814	0.325537	-0.479146	-0.612953	-0.705789	-0.436284	-0.608522	-0.0714407	-0.39249	0.801652	-0.358458	-0.219558	0	Arm 1	IC-score ≥ 1%
-0.167294	0.044428	-0.460641	-0.200464	-0.0903154	0.255637	-0.502547	-0.526366	-0.0140387	-0.0915642	-0.725295	0.0171189	-0.81996	-0.0796991	-0.781962	-0.537634	-0.433842	-0.267625	-0.180093	-0.212323	-0.39811	0.199323	-0.565126	-0.701588	0	Arm 1	IC-score < 1%
0.24224	-0.0466325	-0.111761	-0.323331	0.0178833	-0.0554814	-0.714306	-0.551327	0.138728	0.00181799	0.00627885	-0.205747	-0.060178	0.272005	0.394565	-0.420962	-0.204226	-0.223227	-0.44849	-0.132612	0.281442	0.377266	0.215691	-0.303969	1	Arm 3	IC-score ≥ 1%
-0.456204	-0.598932	0.338054	-0.251965	-0.238788	-0.246024	-0.721505	-0.0141954	-0.630785	0.134317	-0.142217	-0.170065	0.648679	0.439094	-0.576533	-0.350077	-0.473844	-0.355477	-0.168177	-0.0172111	-0.22538	0.549882	-0.0933524	-0.246454	0	Arm 1	IC-score ≥ 1%
-0.790825	-0.848105	-0.669832	-0.635685	-0.74747	-0.61104	-0.801653	-0.480144	-0.77944	-0.140404	-0.602674	-0.369815	-0.155107	0.334757	-0.764934	-0.59875	-0.547471	-0.510337	-0.411332	-0.22934	0.0621944	0.356282	-0.141084	-0.477685	0	Arm 1	IC-score < 1%
-0.590539	-0.763029	0.162976	-0.831287	-0.746395	-0.589632	-0.917608	-0.904756	-0.732617	0.0588038	-0.500129	0.139069	0.312005	0.363318	-0.694614	-0.819755	-0.434442	-0.385104	-0.230739	-0.0280561	0.469578	0.475584	0.47602	0.644316	0	Arm 2	IC-score ≥ 1%

## Sheet: Fig4d
Interferon gamma response_baseline	Interferon alpha response_baseline	Inflammatory response_baseline	CCL5_baseline	CXCL9_baseline	CXCL10_baseline	CXCL13_baseline	TLS ST_baseline	Teff_baseline	Trm_baseline	FOXP3_baseline	IL2RA_baseline	DC_baseline	CSF1R_baseline	Mast cells _baseline	PD1_baseline	PD-L1_baseline	CTLA4_baseline	B7-H3_baseline	CD40_baseline	Adenosine_baseline	CD39_baseline	CD73_baseline	ADORA2A_baseline	arm_baseline	response_baseline	pdl1_state_baseline	Interferon gamma response_week6	Interferon alpha response_week6	Inflammatory response_week6	CCL5_week6	CXCL9_week6	CXCL10_week6	CXCL13_week6	TLS ST_week6	Teff_week6	Trm_week6	FOXP3_week6	IL2RA_week6	DC_week6	CSF1R_week6	Mast cells _week6	PD1_week6	PD-L1_week6	CTLA4_week6	B7-H3_week6	CD40_week6	Adenosine_week6	CD39_week6	CD73_week6
-0.60321	-0.538603	-0.66342	-0.0132298	-0.531636	-0.864169	-0.805029	-0.62387	-0.417756	-0.367848	-0.280359	-0.3175	-0.588079	0.0139576	0.881331	-0.750944	-0.571844	-0.58745	-0.20746	0.495644	-0.476473	0.296008	-0.333048	-0.0537386	Arm 3	0	IC-score < 1%	0.253218	0.605703	0.210769	-0.73073	-0.676318	-0.326837	-0.475624	-0.581068	-0.831234	-0.749774	-0.534362	-0.505126	0.00057073	0.308092	-0.390236	-0.621288	-0.421294	-0.410348	-0.0213938	0.128476	-0.824246	-0.602693	-0.782872
-0.210993	0.0342987	-0.412795	-0.40629	-0.220955	-0.322583	-0.532321	0.109366	-0.0890488	-0.0980781	-0.123409	-0.237522	-0.519084	0.285335	-0.756314	-0.383743	-0.391169	-0.319427	-0.226219	-0.0994145	-0.156979	0.384362	0.0615431	-0.524258	Arm 2	0	IC-score ≥ 1%	0.487775	0.752757	0.141199	-0.371694	-0.345833	0.0359012	0.0623896	-0.592746	-0.219473	0.120901	-0.82683	-0.599284	-0.667829	0.100911	-0.560231	-0.298413	-0.597236	-0.736102	0.550668	-0.590937	-0.00308034	0.660555	0.353539
0.307029	0.474161	-0.164803	-0.277297	-0.0659066	0.0517736	-0.4717	-0.582143	-0.0621446	-0.155515	-0.389318	-0.408659	0.263148	0.116714	-0.586396	-0.272405	-0.36653	-0.551802	-0.5788	-0.164055	-0.523624	-0.157586	-0.444913	-0.0366491	Arm 3	0	IC-score < 1%	0.625811	0.861921	0.228013	-0.148427	0.484195	0.864518	0.123333	-0.342147	0.545446	-0.0166441	-0.0786748	-0.314068	0.128145	0.0338956	-1.0672	-0.429783	-0.0634243	-0.25939	-0.122517	0.0364999	0.0406606	-0.228357	0.285147
-0.955693	-1	-0.935714	-0.851171	-0.737645	-0.732437	-0.898218	-0.935654	-0.859577	-0.300151	-0.661185	-0.560915	-0.904577	0.0524156	0.0084859	-0.685535	-0.83039	-0.540751	-0.298989	-0.282595	-0.354083	0.587843	-0.483073	0.285516	Arm 2	0	IC-score < 1%	-0.380811	-0.566214	0.524718	-0.579547	-0.476487	-0.588154	-0.854145	-0.901409	-0.710757	-0.305866	-0.788236	-0.501639	0.864587	0.37554	0.622393	-0.951984	-0.544049	-0.606047	0.610015	-0.30395	0.0344191	0.0772961	0.208448
-0.791417	-0.725273	-0.919146	-0.322454	-0.336452	-0.612752	-0.818217	-0.251078	-0.587561	-0.372374	-0.412195	-0.580266	-0.74702	0.114508	-0.23514	-0.570302	-0.629509	-0.503542	-0.10217	-0.184126	-0.479443	0.145506	-0.425219	-0.349034	Arm 1	0	IC-score < 1%	-0.698204	-0.512736	-0.628143	-0.687564	-0.313064	-0.795841	-0.571832	-0.536922	-0.525366	-0.485186	-0.386594	-0.726227	-0.321742	-0.572855	-0.807015	-0.582235	-0.552931	-0.646938	-0.9366	-0.600589	-0.570058	0.0687116	-0.486393
0.798557	0.883812	0.280071	0.587995	0.225547	-0.00235423	0.240745	1	0.805396	0.459572	0.519072	-0.111009	0.166305	0.383382	0.666912	0.760442	-0.0370998	0.395173	-0.770167	0.515111	0.0733869	0.465641	-0.207457	0.597718	Arm 3	1	IC-score < 1%	-0.125406	-0.0323865	-0.100031	-0.357651	0.0565377	0.02735	-0.572	-0.28954	0.284049	-0.0338982	-0.198815	-0.353641	-0.959177	0.549944	-0.990401	-0.453651	-0.588134	-0.417458	0.637917	-0.175848	-0.0535787	0.57069	-0.153544
0.0442606	-0.107257	0.404297	-0.0563382	-0.518468	-0.352625	-0.19805	-0.523107	-0.216887	0.0109451	-0.564852	-0.313597	0.0241286	0.703903	-0.540263	-0.646586	-0.277729	-0.441633	-0.156377	0.170573	0.321737	0.494412	-0.330915	0.256862	Arm 1	1	IC-score < 1%	0.569846	0.608484	0.156883	-0.373945	0.236931	0.280679	-0.647231	-0.541158	0.293432	0.00981742	-0.296289	-0.412808	-0.100591	0.0703562	-0.79208	-0.375374	-0.221709	-0.339691	0.352795	-0.615038	-0.26542	0.586356	1.13533
-0.599139	-0.524468	-0.0431668	-0.33461	-0.416835	-0.436314	-0.27779	-0.647653	-0.846909	-0.158528	-0.315867	-0.335494	-0.603455	0.794923	0.533058	-0.465539	-0.559347	-0.507615	-0.180103	-0.0427541	-0.540925	0.525363	0.118371	-0.361153	Arm 2	0	IC-score < 1%	-0.437042	-0.6027	0.163141	-0.217564	0.0290653	0.0123593	-0.924022	-0.441666	0.0642734	-0.067732	-0.772877	-0.435225	0.687399	0.143764	-0.0221332	-0.605309	-0.429585	-0.419154	0.426357	-0.294148	-0.93615	0.119589	-0.0318306
-0.748117	-0.852588	-0.0921677	-0.789607	-0.51402	-0.551867	-0.909266	-1	-1	-0.0581973	-0.329397	-0.459637	-0.83403	0.253538	-0.513649	-0.585832	-0.420726	-0.492983	0.00537637	-0.127661	-0.0116057	0.0776941	0.263007	-0.111238	Arm 2	0	IC-score < 1%	-0.713845	-0.75732	-0.155128	-0.783345	-0.704417	-0.91348	0.641064	-0.594821	-0.844741	-0.206618	-0.568938	-0.183491	0.311211	0.458945	-0.640197	-0.516102	-0.86404	-0.446318	0.439958	-0.33318	0.33797	0.272709	1.00151
-0.72393	-0.707385	-0.692702	-0.602787	-0.613005	-0.473014	1	-0.57422	-0.842127	-0.442612	-0.352265	-1	-0.659839	0.291211	-0.752805	-0.764749	-0.78104	-1	-0.633188	-0.370724	-0.327237	-0.0599895	-0.367348	-1	Arm 3	0	IC-score < 1%	-0.518191	-0.305574	-0.430898	-0.606403	-0.00155997	0.0210611	-0.457699	-0.758793	-0.577265	-0.601317	-0.695628	-0.72236	-0.855191	-0.710069	-0.910792	-0.755997	-0.767836	-0.464142	0.955416	-0.703582	0.0901863	-0.77351	0.451397
0.536716	0.763937	0.0792941	-0.624232	-0.656362	0.0439534	-0.884085	-0.918994	-0.952166	-0.118221	-0.244111	-0.269595	-0.807227	0.239811	0.857916	-0.732427	-0.263645	-0.399431	-0.304363	-0.134197	0.220779	0.386385	0.501423	-0.194469	Arm 1	0	IC-score < 1%	-0.881169	-0.913921	-0.65819	-0.770347	-0.772643	-1.01462	-0.861497	-0.840578	-0.761645	-0.263205	-0.415801	-0.594385	-1.01022	0.0401882	-0.783986	-0.576159	-0.688741	-0.451516	0.518828	-0.508573	0.0710922	1.04594	-0.51924
-0.189405	-0.0131442	-0.549526	-0.830241	-0.576354	-0.128453	-0.780677	-0.858313	-0.847121	-0.33469	-0.47979	-0.576059	-0.63314	0.116934	-0.441461	-0.800903	-0.571364	-0.729782	-0.514197	-0.244272	-0.56335	-0.0206173	-0.0448809	0.718223	Arm 2	0	IC-score < 1%	-0.717557	-0.791067	-0.716896	-0.441948	0.263809	-0.232862	-0.755662	-0.00313745	-0.267513	-0.828158	-0.468033	-0.685208	-0.536087	-0.792782	-0.610435	-0.524583	-0.581087	-0.28963	1.02802	-0.302262	-0.940629	-0.900129	-0.506329
0.289498	0.323484	0.0302689	-0.297833	-0.134367	0.0908479	-0.468992	-0.254856	0.213544	-0.162426	-0.396332	-0.149294	-0.243132	0.36267	0.0418281	-0.56513	-0.32233	-0.135922	-0.506976	-0.216182	-0.21808	-0.188977	-0.187088	-0.152126	Arm 2	1	IC-score ≥ 1%	0.146579	0.308677	0.342237	-0.51492	-0.0375699	-0.10901	-0.791518	-0.947011	-0.761282	-0.114492	-0.934012	-0.155777	0.836211	0.320836	-0.208123	-0.602696	-0.457484	-0.701121	0.554105	-0.138773	0.244939	0.658676	0.969525
-0.681505	-0.589863	-0.676869	-0.257635	-0.640552	-0.652441	-0.105546	0.0281256	-0.656243	0.047497	-0.257295	-0.185839	-0.441295	0.518214	-0.206401	0.0136691	-0.584054	-0.447041	-0.47967	-0.299702	-0.148426	0.489243	-0.326819	-0.361671	Arm 2	0	IC-score < 1%	-0.583662	-0.774338	0.267992	-0.533269	-0.793284	-0.408679	-0.229345	-0.504309	-0.864377	-0.0180689	-0.66067	-0.640763	-0.143624	0.513402	0.530567	-0.907863	-0.420022	-0.364508	0.992286	-0.370263	0.474934	0.271734	0.210496
0.763424	0.688951	0.80481	0.552639	0.517864	0.723375	-0.193802	-0.364755	0.57356	0.528371	-0.276851	0.530883	0.689434	0.684884	-0.372752	0.158728	0.461583	-0.0886744	-0.237655	0.577059	0.256147	0.340851	0.775201	-0.415187	Arm 2	1	IC-score < 1%	0.152184	0.00918505	0.42243	-0.483305	0.315706	0.132575	-0.57189	-0.0381503	0.200248	0.0335218	-0.280917	-0.240234	0.775397	0.31342	0.924524	-0.457447	-0.0293581	-0.3689	-0.125406	0.203398	0.569833	0.85842	0.197884
-0.286765	-0.188871	-0.294738	-0.172054	-0.46447	-0.549482	-0.824656	-0.0316964	-0.456803	0.088696	-0.17347	-0.503952	-0.20776	0.351161	0.0439663	-0.520942	-0.481099	-0.523643	-0.264965	-0.102057	-0.171707	0.418857	0.0724557	-0.322591	Arm 3	0	IC-score < 1%	0.373281	0.335711	0.598445	-0.466722	0.221905	0.00237268	-0.735046	-0.753197	-0.233154	0.180088	-0.154043	-0.410401	0.47615	0.370871	0.0637722	-0.67193	-0.460486	-0.270966	1.07517	-0.249509	0.901067	0.718107	0.482927
-0.640416	-0.384731	-0.669917	-0.555758	-0.61994	-0.368187	-0.78565	-0.755286	-0.521708	-0.189289	0.0717323	-0.416752	-0.709176	0.202848	-0.669518	-0.432461	-0.535421	-0.471316	-0.293036	-0.167173	-0.331468	0.166338	0.113601	0.357861	Arm 2	0	IC-score < 1%	-0.49563	-0.594022	-0.36818	-0.542076	-0.410302	-0.420494	-0.762774	-0.411636	-0.405619	-0.361643	-0.499548	-0.643141	0.719856	0.0169027	0.299433	-1.1571	-0.745389	-0.502494	0.413036	-0.503516	0.65661	0.582708	0.819994
0.324471	0.270349	0.474404	-0.147626	-0.0893597	-0.0423815	-0.650161	-0.497896	0.143687	0.0578514	0.0640451	-0.204952	-0.687809	0.554107	-0.839451	-0.245609	-0.402211	-0.128876	-0.0982541	0.0567913	0.565006	0.515198	-0.220324	-0.129227	Arm 1	0	IC-score < 1%	-0.694577	-0.425527	-0.910737	-0.648458	-0.663762	-0.690828	-0.959122	-0.355881	-0.50458	-0.478954	-0.104395	-0.803358	-0.109196	-0.235151	0.228889	-0.487599	-0.66236	-0.497322	0.135288	-0.699664	-1.01044	0.287145	0.48165
0.443436	0.517821	0.610364	-0.050688	-0.108123	-0.032413	-0.565996	0.026466	0.150516	0.14445	0.332479	-0.0468798	0.121839	0.435785	-0.443239	-0.188419	-0.185592	-0.029523	-0.197457	0.17918	0.408928	0.528928	0.370195	0.0435696	Arm 3	0	IC-score ≥ 1%	-0.989921	-0.899033	-1.03077	-0.790073	-0.287275	-0.734758	-0.978983	-0.985719	-0.868037	-0.990145	-0.866365	-0.713976	-0.817402	-1.0995	-0.429212	-0.626633	-0.944037	-1	0.0990497	0.402933	-1.21737	0.441924	-1.36866
-0.875923	-0.81332	-0.885379	-0.687947	-0.832369	-0.761709	-0.645826	-0.507407	-0.855346	-0.477265	-0.674564	-0.716929	-0.121204	0.0302846	-0.601764	-0.588723	-0.593445	-0.787596	-0.508894	-0.397151	-0.372733	-0.355686	-0.745096	-1	Arm 2	1	IC-score < 1%	0.627628	0.612754	0.736258	-0.416866	-0.0214766	0.0606132	-0.756179	-0.426463	0.371888	0.273571	-0.596287	-0.623531	0.32416	0.79171	-0.890672	-0.498095	-0.0192949	-0.507868	-0.0388816	-0.325567	0.990808	0.104252	-0.188811
-0.237344	0.207631	-0.472216	-0.701958	-0.915961	-0.59134	-0.678275	-0.699389	-0.585295	-0.319848	-1	0.168253	-0.269323	0.432354	-0.826273	-1	-0.686626	-0.360062	-0.454546	-0.200794	-0.546993	0.109989	-0.295945	-1	Arm 3	0	IC-score < 1%	-0.526809	-0.403906	-0.308504	-0.421309	-0.603102	-0.238212	-0.0866119	0.566014	-0.519745	-0.295341	-0.399045	-0.466157	0.911925	-0.156742	0.93882	-0.21415	-0.45625	-0.599748	-0.229316	-0.450207	-0.250859	0.0248179	-0.0849151
-0.0990943	0.0560252	-0.431805	0.0896061	0.203979	-0.157407	-0.490236	0.227754	0.178359	-0.194202	-0.279228	-0.413548	-0.14988	0.152603	0.0199118	0.563174	-0.396589	-0.323205	-0.280966	0.0410132	-0.244632	0.381494	-0.516339	-0.340261	Arm 1	1	IC-score ≥ 1%	-0.666789	-0.600876	-0.61586	-0.646484	-0.641174	-0.18272	-0.688961	-0.955274	-0.184455	-0.814566	-0.827177	-1.13457	-0.584606	0.0873467	-0.979538	-1.1571	-0.508531	-1	-0.440557	-0.879184	-0.998508	-0.212371	-0.620464
0.460743	0.480738	0.640791	0.0547786	-0.0664883	-0.134493	-0.363498	0.679464	0.197147	0.161658	0.096463	-0.174898	0.57988	0.48521	0.629708	-0.361903	-0.245189	-0.0704668	-0.290108	0.0606823	0.519579	0.567797	0.44964	0.408129	Arm 2	1	IC-score < 1%	-1.08029	-1.12828	-0.807271	-0.973919	-0.941833	-1.24345	-0.0456255	-0.879325	-1.02176	-0.557777	-0.93884	-0.64491	-0.320104	-0.646685	-0.416618	-0.561049	-1.04955	-0.728783	-0.205069	-0.546073	-0.361561	-0.255495	-0.32885
-0.51851	-0.325051	-0.485301	-0.614267	-0.845248	-0.614616	-0.873691	-0.897429	-0.7205	-0.535859	-0.531234	-0.634543	-0.46945	0.322848	-0.526541	-0.550336	-0.515039	-0.782489	-0.621793	0.0310045	-0.797764	-0.223488	-1	0.293225	Arm 2	0	IC-score ≥ 1%	-0.616499	-0.464996	-0.587171	-0.714834	-0.953365	-0.720382	-0.669318	-0.963545	-0.635675	-0.320662	-1.01286	-0.748807	-0.814887	0.506241	-0.419186	-0.880148	-0.647702	-0.760776	-0.156764	-0.771846	0.0249532	0.502575	-0.681993
0.803685	0.801714	0.827295	0.77628	0.357702	0.304324	0.394783	0.687536	0.845734	1	0.737724	0.398844	0.578613	0.853071	-0.861018	0.721158	0.946293	0.749842	-0.418036	1	0.58564	1	-0.166376	-0.0112697	Arm 1	0	IC-score ≥ 1%	-0.746685	-0.810146	-0.337264	-0.34651	-0.386181	-0.967229	-0.750113	0.108136	-0.399829	-0.0518617	-0.506354	-0.761607	0.137017	0.257564	0.776094	-0.229653	-0.638942	-0.633439	0.114672	-0.0115051	-0.183297	0.736378	0.190573
-0.94164	-0.884288	-0.847019	-0.883442	-0.857611	-0.81595	-1	-0.924868	-0.981948	-0.385045	-0.654174	-0.699193	-0.876572	-0.00123625	-0.208157	-0.78549	-0.685986	-1	-0.125547	-0.203584	-0.621523	0.199346	-0.463791	-0.479136	Arm 3	0	IC-score < 1%	-0.0684316	0.262337	-0.517541	-0.255885	0.299663	-0.212521	-0.320408	0.405017	0.140236	-0.220524	-0.0861989	-0.203109	-0.121467	-0.0467293	-0.174764	-0.0792335	-0.584956	-0.259916	0.0343534	-0.430237	-0.0542255	0.204618	-0.344827
-0.661396	-0.614668	-0.707778	-0.374353	-0.504718	-0.466244	-0.180129	0.228408	-0.605159	-0.170567	-0.511963	-0.324193	-0.20137	0.205996	-0.577651	-0.390079	-0.532714	-0.364353	-0.394531	-0.288574	-0.203716	0.3973	-0.23261	-0.00894347	Arm 1	0	IC-score < 1%	0.450965	0.339089	0.569739	-0.00153411	0.320638	0.201882	0.044312	0.399972	0.564631	0.403857	0.121456	0.392673	0.135553	0.389842	-0.0506601	-0.194794	-0.505015	0.0845355	0.416516	0.0381032	0.744591	-0.0128157	-0.591494
0.57512	0.642071	0.67132	-0.277979	-0.177302	-0.0711405	-0.760711	-0.756515	-0.198984	0.0672964	-0.0766863	-0.284713	0.778904	0.321544	-0.926024	-0.675893	-0.0543983	-0.20695	0.0132704	0.235273	0.0828826	0.443983	0.33443	-0.286093	Arm 1	0	IC-score < 1%	0.768408	0.786733	0.847022	0.00213119	0.0045494	0.351399	-0.620139	-0.596336	0.67586	0.218925	-0.121838	-0.094133	0.857601	0.588686	0.560975	-0.127181	-0.211581	-0.15451	0.296463	-0.0952746	0.671126	0.510822	0.386841
-0.35142	-0.259201	-0.306733	0.151577	0.0348767	-0.24189	-0.466167	0.793755	0.38464	0.143793	0.0741872	-0.0340182	-0.292309	0.24917	0.730476	0.0386701	-0.252242	-0.126166	-0.374774	0.101623	-0.442468	0.460628	-0.249042	0.417801	Arm 1	0	IC-score < 1%	0.864476	0.847009	0.761201	0.764151	0.695803	-0.0143854	1.50631	0.978071	0.928323	0.980532	0.960555	0.990156	0.855656	1.31822	-0.260588	0.963246	0.00771031	0.985541	-0.993402	-0.102937	0.516204	0.862245	-0.213152
0.67603	0.622234	0.374581	0.86031	0.735865	0.374926	-0.433609	0.379211	0.845939	0.453363	0.649054	0.280963	0.818315	0.531494	0.624359	0.337645	0.0859626	-0.104888	-0.757151	0.390053	-0.0626079	0.179969	-0.189967	-0.0644152	Arm 1	0	IC-score ≥ 1%	0.23678	0.51042	-0.428091	-0.611584	-0.478803	-0.0746112	-1.08659	-0.792178	-0.845432	-0.443957	-0.254234	-0.184859	-0.341288	0.128178	0.986621	-0.752308	-0.635629	-0.465133	0.0721055	-0.584167	0.339291	0.420312	0.581823
0.457891	0.675072	0.474052	0.0177227	-0.285598	-0.0125381	-0.670593	0.0344924	0.220154	0.118205	0.183968	-0.139746	-0.279968	0.480022	0.953561	-0.140129	-0.339798	-0.0461955	-0.257467	-0.00357721	0.642277	0.602887	0.0335883	-0.14161	Arm 3	0	IC-score < 1%	-0.573001	-0.655009	-0.172007	-0.379403	-0.308337	-0.601608	-0.857241	-0.109583	-0.144195	-0.00818642	-0.363194	-0.56726	-0.690426	0.119879	0.362678	-0.29556	-0.708682	-0.422244	0.253117	-0.472267	0.261017	0.724734	-0.340731
0.862825	0.775424	0.992613	0.813005	0.772613	0.471943	-0.0805935	0.612991	0.92641	0.846778	0.899141	0.822902	0.907826	0.576634	-0.241481	0.688318	0.41	0.58015	-0.311431	0.721474	0.744733	0.367466	0.0503788	0.0242644	Arm 1	0	IC-score ≥ 1%	-0.901924	-0.964271	-0.601405	-0.643567	-0.499645	-0.861328	-0.985825	-0.884027	-0.709323	-0.099151	-0.618046	-0.841444	-0.588144	-0.293341	0.62009	-0.630619	-0.608612	-0.226127	-0.0512496	-0.440197	-0.0455601	0.390761	0.461208
-0.763388	-0.829257	-0.666188	-0.280657	-0.579868	-0.31552	-0.814377	-0.56206	-0.747687	-0.414752	-0.646445	0.0760946	-0.778022	0.0362562	0.600094	-1	-0.572662	-1	-0.915334	-0.214187	-0.238462	-0.0975904	0.0247979	0.716178	Arm 1	0	IC-score < 1%	-0.687408	-0.627938	-0.902544	-0.931285	-0.797629	-0.883986	0.495164	-0.847929	-0.788878	-0.67536	-0.598	-0.335834	-0.769645	-0.157855	-0.47557	-0.58505	-0.984714	-0.60426	-0.27991	-0.946752	-0.421618	0.305276	-0.606891
-0.97834	-0.949597	-0.902753	-1	-1	-0.865727	-1	-0.879704	-0.915574	-0.397346	-0.675516	-0.655189	-0.742478	-0.234154	-0.0332754	-1	-0.8376	-1	-0.212726	0.17732	-0.295533	0.471155	-0.565349	-0.0552647	Arm 3	0	IC-score < 1%	-0.732073	-0.745287	-0.176245	-0.743815	-0.717819	-0.803153	-1.03391	-0.939043	-0.858733	-0.276107	-0.891678	-0.408696	-0.179891	-0.0731262	-0.750595	-0.840436	-0.919036	-0.762919	0.450675	-0.578888	0.0734196	0.00538014	0.160487
0.216263	-0.287334	0.182108	0.533645	0.668921	-0.156361	-0.307792	0.804679	0.634505	0.357166	-0.0375412	-0.150545	0.609793	0.310584	0.357715	0.130255	-0.19962	-0.103662	-0.360396	0.187738	0.0414938	0.446768	0.00610757	-0.0334295	Arm 2	0	IC-score ≥ 1%	0.662037	0.320529	0.943252	0.123901	0.0316584	-0.176727	0.188053	0.85354	0.775275	0.648047	-0.380021	-0.294838	0.834555	0.979689	0.814556	0.289384	0.127947	-0.3593	0.615129	0.293939	0.975313	0.822316	0.160154
0.726811	0.729707	0.50921	0.385052	0.249204	0.180171	-0.265519	0.510448	0.67457	0.298342	-0.0875913	0.0135398	0.0854677	0.513987	-0.523723	-0.0736245	-0.0610186	0.486255	-0.556079	0.205847	0.405863	0.802078	-0.310989	-0.127638	Arm 2	0	IC-score ≥ 1%	0.224346	-0.314965	0.760709	0.284271	0.37738	-0.0464543	-0.166195	1.01123	0.879482	0.314638	0.16891	0.0948386	0.903767	0.409537	0.732212	0.0345311	-0.192703	-0.0277697	0.272917	0.392782	0.361689	0.599573	0.0920373
0.61313	0.558771	0.608442	0.408431	0.101911	-0.202143	-0.442992	0.827824	0.528276	0.430684	0.114155	0.132594	0.63862	0.54334	0.305768	0.0295067	-0.236346	0.188764	-0.225257	0.232753	0.591029	0.481983	0.0905821	-0.0509895	Arm 3	0	IC-score ≥ 1%	0.9129	0.912898	0.958518	1.05803	0.754114	0.950693	0.422272	0.108966	0.939452	0.783871	1.27611	0.61131	0.468649	0.636377	-0.650636	0.532134	1.02797	0.788267	0.956708	1.1108	0.780885	0.166258	-0.0641992
-0.748453	-0.741814	-0.54588	-0.452932	-0.378017	-0.403729	-0.848617	-0.690087	-0.320632	-0.37484	-0.528682	-0.652472	-0.554032	0.351061	0.46639	-0.532292	-0.667248	-0.738828	-0.748246	-1	-0.188873	-0.327218	-0.834382	0.75856	Arm 1	0	IC-score < 1%	0.574383	0.273748	0.991796	0.18119	0.282175	0.21085	-0.433692	0.526637	0.655095	0.122532	-0.221147	-0.419819	0.948063	0.246419	0.275858	-0.0980791	-0.259081	-0.181134	0.261702	0.131843	1.15121	0.257948	0.751644
-0.216653	-0.266053	-0.262814	-0.463397	-0.63551	-0.314675	-0.865793	-0.943453	-0.635547	-0.13498	-0.41369	-0.424345	0.0189561	-0.106997	0.149078	-0.585357	-0.586064	-0.768761	-0.485801	0.726435	-0.307674	-0.173807	-0.157495	0.118742	Arm 3	0	IC-score < 1%	0.985559	0.913065	0.973807	0.991709	1.0817	0.672383	0.954178	1.14309	1.11013	1.13628	0.781633	0.380515	0.838833	0.327248	0.518524	1.25728	0.372671	0.474932	0.00114246	0.984171	0.493498	1.03749	-0.24342
0.390922	-0.246802	0.690273	0.316337	0.391373	-0.00406448	-0.245999	0.755466	0.554954	0.501073	0.358406	0.0386441	0.868484	0.465758	0.626888	0.14947	-0.164161	0.0417329	-0.505777	0.32592	0.355006	0.427428	0.163755	-0.252171	Arm 1	0	IC-score ≥ 1%	0.796615	0.731633	0.564384	0.477968	0.855163	0.821902	0.793929	0.919929	0.990766	0.421171	0.14035	-0.0807162	0.560096	0.027193	-0.807188	0.865893	0.0498284	0.328954	-0.308425	0.344404	0.875274	-0.0291665	-0.900419
-0.838721	-0.815596	-0.769133	-0.280153	-0.326372	-0.610615	-0.714892	-0.384981	-0.520018	-0.171844	-0.320981	-0.458912	0.125133	0.243009	-0.365027	-0.356041	-0.59016	-0.590747	-0.0874571	-0.147533	-0.34877	0.655145	-0.236396	-0.462403	Arm 1	0	IC-score < 1%	0.921882	0.933425	1.05743	0.181853	0.539057	0.79357	-0.0988285	0.780694	0.751487	0.432074	0.0307769	-0.0463558	0.26844	0.298373	0.389326	-0.328811	-0.0768728	0.41161	0.93961	-0.0712135	0.749897	0.620951	0.957962
-0.440017	-0.399324	-0.388781	-0.630392	-0.545952	-0.493099	-0.924547	-0.902577	-0.779964	0.0073457	-0.273047	-0.376349	-0.503032	0.285356	-0.346818	-0.809515	-0.493804	-0.487467	-0.127222	-0.145639	-0.190178	0.0336148	0.277531	-0.148444	Arm 1	0	IC-score < 1%	0.493839	0.783464	0.221561	-0.105814	-0.00599708	0.495109	0.761237	0.232864	0.25999	-0.220913	0.270656	-0.306422	-0.675838	0.161616	-0.22709	-0.173819	-0.17948	-0.0751565	0.213831	-0.329106	-0.0479397	-0.23908	-0.34116
-0.813826	-0.629127	-0.907278	-0.646484	-0.468305	-0.481554	-0.872508	-0.755922	-0.798858	-0.264918	-0.540319	-0.566113	-0.715835	0.0397367	-1	-0.326274	-0.622387	-1	-0.377568	-0.281753	-0.662012	0.352366	-0.30725	-0.696999	Arm 2	0	IC-score < 1%	-0.703152	-0.73593	-0.574399	-0.425141	-0.0961376	-0.43217	-0.913802	-0.828019	-0.16481	-0.157846	-0.527396	-0.460827	-0.78443	-0.0933588	0.840223	-0.458433	-0.727443	-0.546939	0.788122	-0.517176	-0.452612	0.659609	-0.101494
0.264342	-0.257345	0.426387	0.503356	0.174936	-0.240479	-0.547679	0.680725	0.726983	0.356603	0.360979	0.0842952	-0.456865	0.364573	0.80302	0.275885	-0.27611	-0.0757648	-0.388611	0.17149	0.706192	0.833655	0.011957	0.0026561	Arm 1	0	IC-score ≥ 1%	0.0191793	0.404164	-0.501839	-0.164677	-0.215334	0.384275	-0.793556	-0.516608	-0.212913	-0.542219	-0.860689	-0.191434	-0.520873	0.165121	-0.668307	-0.75577	-0.823406	-0.620661	-1.04618	-1.05408	-0.453575	-0.980695	-0.449155
-0.443127	0.118134	-0.75119	-0.0574348	-0.238168	-0.45297	-0.782699	-0.246998	-0.0177863	-0.133801	0.0737331	-0.41645	-0.574657	0.308141	-0.257514	-0.361918	-0.470983	-0.438504	-0.305034	-0.290336	-0.19	0.328811	-0.18173	-0.496859	Arm 3	0	IC-score ≥ 1%	-0.905654	-0.956841	-0.311528	-0.770783	-0.82579	-0.534866	-0.945138	-1.01852	-0.893818	-0.304813	-0.77869	-0.847049	-1.01868	0.16725	-0.897134	-0.839384	-0.974292	-0.725565	0.155304	-0.634469	0.0631902	0.617755	-0.586671
-0.655324	-0.591342	-0.674412	0.0201017	0.0649302	-0.306032	-0.656792	-0.291344	0.190572	-0.0482063	0.112155	-0.190475	-0.439059	0.224	0.675932	-0.427504	-0.330449	-0.415164	-0.522803	-0.108202	-0.0193147	0.330304	-0.239816	0.106762	Arm 2	0	IC-score < 1%	0.551975	0.516266	0.631565	-0.125652	-0.589119	-0.328114	-0.828995	0.60437	0.59332	0.0886837	0.0358245	0.0491114	0.748867	0.290937	0.9669	-0.502099	-0.316923	-0.0860235	0.36809	0.281414	0.622668	0.866209	0.871976
0.512185	0.645111	0.268274	0.249389	0.375808	0.0946083	-0.42587	0.531118	0.564049	0.305456	0.424662	-0.0559598	-0.43492	0.328949	0.111082	-0.0811948	-0.0331923	0.00901242	-0.174251	-0.199236	0.443581	0.769961	-0.171726	0.0770379	Arm 3	1	IC-score < 1%	-0.675696	-0.615433	-0.582733	-0.865494	-0.696555	-0.80793	-0.167344	-0.970412	-0.996891	-0.538469	-0.44335	-0.91883	-0.779261	-1.13289	-0.116445	-0.61552	-0.748631	-0.702383	-0.199578	-0.279939	-0.549491	0.5237	0.495163
-0.641554	-0.547542	-0.61588	-0.393018	-0.261802	-0.567258	-0.785509	-0.0131802	-0.127217	-0.211648	-0.525266	-0.374018	-0.0624382	0.230653	0.8824	-0.320733	-0.482704	-0.742919	-0.239273	-0.267046	-0.194656	0.113708	-0.3252	0.0268417	Arm 2	1	IC-score < 1%	0.406763	0.611141	0.0732606	0.446111	0.0609938	0.558781	-0.0412303	0.142147	0.154601	-0.0782774	-0.0883843	-0.36865	0.157925	0.0972229	-0.647502	-0.167156	-0.213908	-0.201435	0.382508	-0.108823	0.0453408	-0.311306	-0.754602
-0.218734	-0.26148	-0.306543	0.205166	0.132268	-0.221327	-0.390441	0.209393	0.397178	-0.0823117	-0.0951653	-0.267517	0.316636	0.354722	0.454163	-0.0157381	-0.301413	-0.133626	-0.601032	-0.14275	-0.231743	0.240458	-0.56048	-0.237139	Arm 2	0	IC-score < 1%	-0.418231	-0.517918	-0.059376	-0.489523	-0.380994	-0.393621	-0.888278	-0.604689	-0.0130339	-0.217652	-0.591336	-0.627592	-0.284243	0.444227	1.09365	-0.444159	-0.682316	-0.595518	0.626544	-0.515447	-0.366927	0.829381	-0.275366
0.0171656	-0.130814	0.0541011	0.0724776	0.180376	-0.131615	-0.616929	-0.129888	0.221721	0.129534	0.0899566	-0.255715	0.693671	0.451158	0.945744	-0.290681	-0.290423	-0.287773	1	0.150921	-0.421666	0.00324268	-0.106752	-0.240772	Arm 1	0	IC-score < 1%	-0.282276	0.137302	-0.709993	-1.05656	-0.996306	-0.997911	-0.225519	-0.806153	-1.09622	-0.628856	-0.730778	-0.426168	-0.88081	-0.26568	-0.144671	-0.977558	-1.01867	-1	0.417498	-0.535188	-0.284814	0.844749	-0.0682573
-0.583493	-0.622268	-0.386341	-0.57426	-0.609002	-0.463938	0.145285	-0.16015	-0.747617	-0.0256385	-0.682394	-0.580676	-0.687474	0.376713	0.592571	-1	-0.385474	-0.810733	-0.464232	-0.301671	-0.0457263	0.842363	-0.381885	0.538084	Arm 2	0	IC-score < 1%	0.879252	0.792657	0.852205	0.296755	0.582246	0.556665	-0.113281	0.635427	0.956407	0.385305	0.334743	0.0676684	1.07758	0.404493	-0.779778	-0.118039	-0.0583242	0.0555807	0.408169	0.510733	0.542811	0.72129	0.31184
1	1	1	0.945208	0.621367	1	0.118964	0.472313	0.750817	0.855387	0.430811	1	1	0.571543	-0.967259	1	1	0.887169	-0.503085	0.796994	0.481673	0.184198	0.887622	-0.0807831	Arm 2	1	IC-score ≥ 1%	-0.764394	-0.498563	-0.785909	-0.849661	-1.09931	-0.420785	-0.995156	-1.03755	-0.891026	-0.683408	-1.39448	-0.735383	-0.99854	-0.134115	0.672754	-0.956366	-0.694091	-1	0.38038	-0.685357	-0.897523	0.485097	0.257676
-0.220011	-0.365839	0.373183	-0.125527	-0.132765	-0.279243	-0.738165	-0.142733	0.063026	0.0602456	-0.112848	-0.342531	0.0417432	0.403864	0.444373	-0.215453	-0.312832	-0.349865	-0.169108	0.0470317	0.153016	0.324197	0.120044	-0.417043	Arm 1	0	IC-score ≥ 1%	0.0421182	-0.109822	0.203289	-0.35514	-0.415985	-0.527652	-0.591714	0.72222	-0.346212	0.177531	-0.0184192	-0.103077	-0.135159	0.113468	-0.567657	-0.257256	-0.572764	0.131256	-0.28452	-0.343467	0.159303	0.650593	0.375611
0.544665	0.583421	0.461216	0.0817396	-0.0274242	0.0843912	-0.525149	-0.139096	0.49798	0.17941	-0.124349	-0.43736	-0.498459	0.247017	-0.809568	-0.0875132	-0.168898	-0.213008	-0.389656	-0.235778	0.591612	0.287422	-0.131321	0.313401	Arm 3	0	IC-score < 1%	-0.856742	-0.697198	-0.791741	-0.707213	-0.734544	-0.827921	-0.0807968	-0.997354	-0.949162	-0.54125	-0.582581	-0.325716	-0.978105	-0.000834605	0.47929	-0.666605	-0.779025	-0.415208	0.498849	-0.503159	-0.28816	0.120923	-0.251463
0.628168	0.689851	0.712664	-0.112906	-0.0162664	0.223265	-0.271466	0.491347	0.349876	0.161305	0.15956	0.484771	0.738381	0.348465	0.603635	-0.220547	-0.137027	0.233934	-0.242877	0.234914	0.202749	0.411551	-0.219097	-0.0315773	Arm 2	1	IC-score ≥ 1%	-1.07055	-0.995792	-0.872953	-1.01035	-0.743986	-0.96822	-0.949542	-0.733788	-0.823005	-1.12292	-0.857633	-0.879929	-0.554599	-0.498306	0.363846	-0.906838	-0.997332	-0.78383	-0.797138	-0.992274	-0.62693	-1.13513	-0.905702
0.188575	0.254614	0.257143	0.000193434	-0.136579	-0.0772912	-0.424785	-0.136582	0.221721	0.316214	0.200107	-0.0504586	0.286709	0.368479	-0.170236	-0.230502	-0.195168	-0.00696914	-0.342323	-0.217404	0.0360056	0.61791	0.198528	0.035502	Arm 3	0	IC-score ≥ 1%	0.163792	0.202654	0.263793	-0.349108	-0.257224	-0.254044	-0.860815	-0.815721	-0.311552	0.119484	-0.318032	-0.652103	-0.24681	-0.14459	0.0644538	-0.747218	-0.656255	-0.393461	0.995998	0.811631	0.746338	0.0939141	0.999784
-0.943155	-0.888113	-0.801716	-0.742529	-0.7971	-0.871098	-0.892093	-0.842172	-0.850763	-0.515418	-0.487538	-0.618572	-0.410363	-0.0227188	-0.525011	-1	-0.780076	-0.496741	-0.302581	-0.196649	-0.268757	-0.152015	-0.574874	1	Arm 2	0	IC-score < 1%	0.351392	0.551863	-0.0199372	-0.0864054	0.137134	-0.100175	-0.0792071	0.105267	-0.358937	0.00502461	-0.0581388	-0.0856614	0.431548	-0.0279774	-0.777765	-0.321114	-0.730541	-0.0263482	-0.49101	-0.51693	-0.499863	0.228286	0.0923756
-0.646931	-0.664034	-0.36937	-0.335291	-0.369557	-0.439766	-0.011009	-0.730464	-0.477086	-0.250782	-0.296165	-0.353848	-0.416983	0.641898	-0.74549	-0.733553	-0.512687	-0.513358	-0.350578	-0.160635	-0.0880659	0.475263	-0.10725	0.951475	Arm 1	0	IC-score < 1%	-0.851913	-0.746848	-1.03574	-0.998522	-1.02586	-0.691655	-0.818845	-0.962127	-0.798282	-0.965858	-0.998162	-1.3304	-0.876163	-0.985786	-0.795411	-0.577851	-0.697912	-0.736554	-0.196364	-0.413826	-0.645815	0.112458	-0.826497
0.483225	-0.0131087	0.565256	0.24299	-0.123853	-0.436788	0.140481	0.991061	0.486169	0.512339	0.422419	0.414521	0.724043	0.406787	0.219754	0.223923	-0.0341131	0.240591	-1	0.569934	0.236107	0.487797	0.00277717	0.289341	Arm 1	1	IC-score ≥ 1%	1.10109	1.11677	0.989408	0.674112	0.988329	0.743965	0.751646	0.998396	0.944456	0.952174	0.866437	0.675935	0.988917	0.531917	0.77647	0.834616	0.0958137	0.759402	0.486222	0.313007	0.84835	0.503355	0.0720942
-0.54259	-0.348562	-0.475512	-0.451144	-0.823639	-0.668079	-0.804178	-0.609267	-0.680273	-0.0704449	-0.478799	-0.804615	-0.836622	0.91162	-0.511749	-0.705922	-0.404974	-0.717304	-0.36089	-0.336562	-0.01985	0.499505	-0.0909098	-0.364472	Arm 2	0	IC-score < 1%	-0.222484	-0.104176	-0.611031	-0.278789	0.0976619	-0.28243	-0.39937	0.129981	0.0852621	-0.448034	-0.371874	-0.780867	-0.91486	-0.282841	-0.859558	-0.27859	-0.593223	-0.281058	-0.13616	-0.547463	0.394006	-0.33318	-0.947335
-0.5857	-0.344276	-0.929747	-0.844213	-0.782175	-0.617259	-0.784527	-0.710291	-0.863863	-0.513695	-0.230105	-0.529308	-0.914225	-0.145978	0.307696	-0.623106	-0.667995	-0.637694	-0.590068	-0.179748	-0.700217	0.09126	-0.3619	0.0415065	Arm 2	0	IC-score ≥ 1%	-0.276206	-0.367919	0.0567702	-0.651331	-0.519143	-0.3585	-0.656665	-0.394547	-0.726656	0.0709142	-0.0334139	-0.236191	0.178114	0.335454	0.745008	-0.534459	-0.652325	-0.395339	0.583838	-0.257951	0.543909	0.126805	0.68421
-0.477864	-0.177637	-0.728072	-0.592899	-0.365498	-0.571943	-0.880405	-0.86289	-0.65484	-0.183042	-0.244589	-0.230388	-0.108772	-0.0667326	0.486235	-0.737976	-0.492725	-0.461465	-0.404722	-0.217904	-0.228676	0.273431	0.275034	-0.24291	Arm 3	0	IC-score ≥ 1%	0.00901813	0.440589	-0.721239	-0.456602	-0.237444	-0.208285	-0.946088	-0.206743	-0.789802	-0.267049	-0.380614	-0.602903	-0.23601	-0.391432	-0.639311	-0.466511	-0.464552	-0.634274	0.143736	-0.478811	-0.332685	0.483083	-0.263053
0.559292	0.624359	0.540373	-0.143808	0.197015	0.301148	-0.604632	-0.584591	-0.0909763	0.102909	0.182591	0.0424847	0.477398	0.417849	-0.743244	-0.426602	-0.0429753	-0.186508	-0.117396	0.192514	0.0524947	0.467267	0.262326	-0.45906	Arm 3	0	IC-score < 1%	0.597126	0.526949	0.349065	0.365871	0.822203	0.278626	0.044102	0.91637	0.749881	0.199456	0.482143	0.34422	0.839269	0.0579404	-0.638342	0.0780619	-0.225033	0.179521	-0.36453	0.0229491	0.601537	-0.370533	0.102648
0.633445	0.729977	0.572218	0.0313218	-0.267331	0.079646	-0.13975	-0.411757	0.361654	0.312638	-0.36035	-0.515852	-0.104529	0.456358	-0.368966	-1	-0.244778	-0.341917	-0.228253	0.0979709	0.725454	0.759619	0.60204	-1	Arm 1	0	IC-score < 1%	-0.984962	-1.02946	-0.832475	-0.886178	-0.797319	-0.82588	-0.511327	-0.794496	-0.734611	-0.430225	-0.905863	-0.490943	-0.292103	-0.486265	-0.302962	-0.77404	-0.737586	-0.625343	0.597152	-0.406449	-0.919932	0.449462	0.212729
0.517464	0.419453	0.229055	0.162233	0.335456	0.228564	-0.0140229	0.619407	0.523916	0.237496	-0.319952	-0.305924	0.189372	0.25032	-0.822331	0.460778	-0.177015	0.263158	-0.510817	-0.0823942	0.122158	0.491006	-0.266984	-0.122112	Arm 2	0	IC-score ≥ 1%	0.118285	0.136999	0.176346	-0.85693	-0.500754	-0.26037	-0.792287	-0.989666	-0.727549	-0.173488	-0.69935	-0.49478	-0.449514	0.145132	0.596762	-0.540041	-0.637979	-0.606588	0.963224	-0.368766	0.0544414	0.462031	0.35349
-0.808316	-0.891477	-0.682703	-0.73169	-0.808299	-0.734748	-0.857914	-0.908892	-0.795997	-0.442728	-0.527623	-0.36019	-0.720366	0.142201	0.0761857	-0.745181	-0.687628	-0.614258	-0.0920736	-0.344608	-0.260605	0.314827	-0.581056	-0.513886	Arm 3	0	IC-score < 1%	0.095994	0.193508	-0.446209	-0.295041	0.428712	0.495246	-0.641562	-0.510938	-0.00283975	-0.154373	-0.659021	-0.563777	-0.679427	-0.444023	-0.902629	-0.460549	-0.380661	-0.506114	0.426518	-0.297675	0.0630619	-0.79959	0.553881
-0.0164908	-0.0502319	-0.147459	-0.494142	-0.344516	-0.000770022	-0.795458	-0.908936	-0.0631666	-0.222262	-0.819231	-0.728509	-0.146136	0.139636	0.786249	-1	-0.210483	-0.448872	-0.364339	0.16939	-0.762104	0.369991	-0.0485808	-1	Arm 2	1	IC-score < 1%	0.386694	0.573474	-0.0586927	0.26398	0.213697	-0.376527	-0.290067	-0.0175411	0.805782	0.269064	-0.647862	-0.255632	-0.0798601	0.224648	0.560072	0.50292	-0.320896	-0.22178	-0.026258	-0.217904	-0.018098	0.241069	-0.14287
0.423882	0.427181	0.444958	0.0719078	0.514815	0.222336	-0.410647	0.251855	0.538974	0.164016	0.379021	0.215245	0.478524	0.382447	-0.312954	-0.0115802	-0.0609851	-0.0298357	-0.288572	0.339257	-0.00451664	0.572996	-0.0970705	0.264475	Arm 1	0	IC-score ≥ 1%	-0.32979	-0.385737	-0.582453	-0.189055	0.412048	0.203772	-0.170941	0.517211	0.501153	-0.600447	-0.420166	-0.309921	0.182243	-0.295987	-0.554284	-0.176846	-0.221199	-0.0998951	-0.358865	0.0417164	-0.625236	-0.720493	-0.92577
-0.794727	-0.75692	0.045334	-0.484027	-0.916616	-0.794561	-0.943607	-0.925353	-0.96374	-0.279496	-0.74309	-0.735926	-0.761422	1	-0.718495	-0.381072	-0.431243	-0.735686	0.0363811	-0.063395	-0.593246	0.135385	0.237551	-0.407754	Arm 2	0	IC-score < 1%	0.413135	0.316886	0.0330683	0.336323	0.440477	0.133881	-0.115499	0.669604	0.825097	0.388927	0.273531	-0.339993	0.376934	0.125259	1.0996	0.174898	-0.165288	0.00578302	-0.0897438	0.0833976	-0.0260277	-0.200656	-0.64901
-0.433195	-0.322956	-0.602271	-0.485011	-0.330874	-0.171506	-0.810196	-0.636462	-0.350177	-0.155219	-0.452074	-0.407249	-0.243814	0.325537	-0.479146	-0.612953	-0.705789	-0.436284	-0.608522	-0.0714407	-0.39249	0.801652	-0.358458	-0.219558	Arm 1	0	IC-score ≥ 1%	-0.831045	-0.882549	-0.684657	-0.568637	-0.246347	-0.412304	0.366762	-0.0275871	-0.358698	-0.486438	-0.520338	-0.567358	-0.673366	-0.412798	0.915191	-0.717304	-0.602327	-0.620114	-0.223694	-0.520924	-0.291884	0.375644	-0.611067
-0.167294	0.044428	-0.460641	-0.200464	-0.0903154	0.255637	-0.502547	-0.526366	-0.0140387	-0.0915642	-0.725295	0.0171189	-0.81996	-0.0796991	-0.781962	-0.537634	-0.433842	-0.267625	-0.180093	-0.212323	-0.39811	0.199323	-0.565126	-0.701588	Arm 1	0	IC-score < 1%	1.10847	0.995628	1.18874	1.28384	1.45676	1.72793	1.32075	0.867293	1.06464	1.74361	0.654061	1.06891	1.14799	1.14218	-1.15195	1.91661	1.42863	1.33933	-0.422372	1.82156	0.778237	0.67476	0.0551727
0.24224	-0.0466325	-0.111761	-0.323331	0.0178833	-0.0554814	-0.714306	-0.551327	0.138728	0.00181799	0.00627885	-0.205747	-0.060178	0.272005	0.394565	-0.420962	-0.204226	-0.223227	-0.44849	-0.132612	0.281442	0.377266	0.215691	-0.303969	Arm 3	1	IC-score ≥ 1%	0.130566	-0.148986	0.517018	0.0429452	0.162143	-0.0379938	-0.279157	0.204402	0.0930566	-0.113642	-0.32894	-0.357962	0.932127	-0.0964806	-0.190585	-0.231327	-0.283556	-0.294964	-0.110553	0.0125134	-0.0606108	-0.0379929	0.186006
-0.456204	-0.598932	0.338054	-0.251965	-0.238788	-0.246024	-0.721505	-0.0141954	-0.630785	0.134317	-0.142217	-0.170065	0.648679	0.439094	-0.576533	-0.350077	-0.473844	-0.355477	-0.168177	-0.0172111	-0.22538	0.549882	-0.0933524	-0.246454	Arm 1	0	IC-score ≥ 1%	0.745437	0.73856	0.515592	0.371192	0.784045	0.961603	0.141785	0.483359	0.806498	0.230237	0.431898	-0.00686894	0.784077	0.101195	-0.862161	0.0211492	-0.0475081	0.0907248	0.625121	0.0164922	0.0338983	0.994645	-0.105438
-0.790825	-0.848105	-0.669832	-0.635685	-0.74747	-0.61104	-0.801653	-0.480144	-0.77944	-0.140404	-0.602674	-0.369815	-0.155107	0.334757	-0.764934	-0.59875	-0.547471	-0.510337	-0.411332	-0.22934	0.0621944	0.356282	-0.141084	-0.477685	Arm 1	0	IC-score < 1%	-0.0426108	-0.41572	0.217168	0.0353533	-0.0334016	-0.244127	-0.552629	0.577947	0.0822117	-0.0140669	-3.96988e-05	-0.11112	0.659767	0.26737	0.976535	-0.328892	-0.387116	-0.162534	0.368684	0.132094	1.06434	0.602344	0.216516
-0.590539	-0.763029	0.162976	-0.831287	-0.746395	-0.589632	-0.917608	-0.904756	-0.732617	0.0588038	-0.500129	0.139069	0.312005	0.363318	-0.694614	-0.819755	-0.434442	-0.385104	-0.230739	-0.0280561	0.469578	0.475584	0.47602	0.644316	Arm 2	0	IC-score ≥ 1%	0.981639	1.0306	0.710395	0.821076	0.925561	1.26878	0.070033	0.914399	0.647701	0.606615	1.67406	1.59864	0.745515	-0.318171	0.162803	0.562798	0.996005	1.10121	-1.55063	0.8144	0.00601454	-0.501959	-0.770064
[truncated: 4 more columns]
