# Supplementary material for: Neoadjuvant stereotactic body radiation therapy with durvalumab and oleclumab in ER+HER2− breast cancer: a randomized phase 2 trial
Source: Nat Med. 2026 Jun 25;32(7):2461–72. doi: 10.1038/s41591-026-04453-z (PMC13375581; doi:10.1038/s41591-026-04453-z)
Supplement: Supplementary file 13 — Statistical source data. [file 41591_2026_4453_MOESM13_ESM.xlsx]

## Sheet: Ext_Data_2abcd
Arm	RCB_endpoint	pCR_endpoint	PDL1_IC_b_spl	pCR_T0_TIS_NX	cN_split
Arm 2	Yes	pCR	IC-score ≥ 1%	Yes	cN+
Arm 2	No	no pCR	IC-score < 1%	No	cN0
Arm 1	No	no pCR	IC-score < 1%	Yes	cN+
Arm 3	No	no pCR	IC-score < 1%	No	cN+
Arm 3	Yes	pCR	IC-score < 1%	Yes	cN0
Arm 2	Yes	no pCR	IC-score < 1%	No	cN0
Arm 3	No	no pCR	IC-score < 1%	No	cN+
Arm 1	No	no pCR	IC-score < 1%	No	cN+
Arm 1	Yes	pCR	IC-score ≥ 1%	Yes	cN0
Arm 3	Yes	no pCR	IC-score ≥ 1%	Yes	cN+
Arm 2	Yes	no pCR	IC-score < 1%	Yes	cN+
Arm 2	No	no pCR	IC-score < 1%	No	cN0
Arm 1	No	no pCR	IC-score ≥ 1%	No	cN+
Arm 3	No	no pCR	IC-score ≥ 1%	No	cN+
Arm 2	No	no pCR	IC-score < 1%	No	cN+
Arm 1	Yes	no pCR	IC-score < 1%	No	cN0
Arm 3	Yes	pCR	IC-score < 1%	Yes	cN+
Arm 3	Yes	pCR	IC-score ≥ 1%	Yes	cN0
Arm 2	Yes	pCR	IC-score < 1%	Yes	cN0
Arm 2	Yes	pCR	IC-score ≥ 1%	Yes	cN0
Arm 1	No	no pCR	IC-score ≥ 1%	No	cN0
Arm 1	No	no pCR	IC-score < 1%	No	cN+
Arm 2	Yes	pCR	IC-score ≥ 1%	Yes	cN+
Arm 1	No	no pCR	IC-score ≥ 1%	No	cN+
Arm 3	Yes	pCR	IC-score < 1%	Yes	cN+
Arm 3	Yes	pCR	IC-score ≥ 1%	Yes	cN0
Arm 2	Yes	pCR	IC-score ≥ 1%	Yes	cN+
Arm 3	No	no pCR	IC-score < 1%	No	cN0
Arm 1	No	no pCR	IC-score < 1%	No	cN+
Arm 3	No	no pCR	IC-score < 1%	No	cN0
Arm 1	No	no pCR	IC-score < 1%	No	cN0
Arm 2	Yes	pCR	IC-score < 1%	Yes	cN+
Arm 3	No	no pCR	IC-score < 1%	No	cN+
Arm 3	Yes	pCR	IC-score ≥ 1%	Yes	cN0
Arm 2	Yes	no pCR	IC-score ≥ 1%	No	cN+
Arm 1	No	no pCR	IC-score < 1%	No	cN+
Arm 1	No	no pCR	IC-score < 1%	No	cN+
Arm 2	No	no pCR	IC-score ≥ 1%	No	cN+
Arm 2	No	no pCR	IC-score < 1%	No	cN0
Arm 3	No	no pCR	IC-score < 1%	Yes	cN+
Arm 1	No	no pCR	IC-score ≥ 1%	No	cN+
Arm 3	Yes	pCR	IC-score ≥ 1%	Yes	cN0
Arm 1	No	no pCR	IC-score < 1%	No	cN0
Arm 2	Yes	no pCR	IC-score ≥ 1%	Yes	cN+
Arm 3	Yes	pCR	IC-score < 1%	Yes	cN0
Arm 3	Yes	no pCR	IC-score ≥ 1%	No	cN0
Arm 1	Yes	no pCR	IC-score ≥ 1%	Yes	cN+
Arm 1	No	no pCR	IC-score < 1%	No	cN0
Arm 1	Yes	no pCR	IC-score < 1%	No	cN+
Arm 2	No	no pCR	IC-score ≥ 1%	No	cN0
Arm 3	No	no pCR	IC-score < 1%	No	cN+
Arm 1	No	no pCR	IC-score < 1%	Yes	cN+
Arm 2	No	no pCR	IC-score < 1%	No	cN0
Arm 3	No	no pCR	IC-score < 1%	No	cN0
Arm 3	No	no pCR	IC-score < 1%	No	cN+
Arm 1	No	no pCR	IC-score < 1%	No	cN+
Arm 2	Yes	pCR	IC-score < 1%	Yes	cN0
Arm 3	No	no pCR	IC-score ≥ 1%	No	cN+
Arm 2	No	no pCR	IC-score < 1%	No	cN+
Arm 3	No	no pCR	IC-score < 1%	No	cN+
Arm 1	Yes	no pCR	IC-score ≥ 1%	No	cN0
Arm 2	Yes	pCR	IC-score ≥ 1%	Yes	cN+
Arm 3	No	no pCR	IC-score < 1%	No	cN+
Arm 2	No	no pCR	IC-score ≥ 1%	No	cN+
Arm 1	No	no pCR	IC-score < 1%	No	cN+
Arm 2	No	no pCR	IC-score < 1%	No	cN0
Arm 3	No	no pCR	IC-score < 1%	No	cN+
Arm 1	No	no pCR	IC-score < 1%	No	cN+
Arm 3	No	no pCR	IC-score < 1%	No	cN+
Arm 2	No	no pCR	IC-score < 1%	No	cN0
Arm 1	No	no pCR	IC-score < 1%	No	cN+
Arm 1	Yes	pCR	IC-score ≥ 1%	Yes	cN0
Arm 1	No	no pCR	IC-score < 1%	No	cN+
Arm 2	No	no pCR	IC-score < 1%	No	cN0
Arm 3	No	no pCR	IC-score < 1%	No	cN+
Arm 3	No	no pCR	IC-score ≥ 1%	No	cN0
Arm 2	No	no pCR	IC-score < 1%	Yes	cN+
Arm 3	Yes	no pCR	IC-score ≥ 1%	No	cN0
Arm 1	No	no pCR	IC-score ≥ 1%	No	cN+
Arm 1	Yes	no pCR	IC-score < 1%	No	cN0
Arm 2	No	no pCR	IC-score < 1%	No	cN0
Arm 1	Yes	pCR	IC-score ≥ 1%	Yes	cN0
Arm 2	No	no pCR	IC-score < 1%	No	cN+
Arm 3	Yes	pCR	IC-score < 1%	Yes	cN0
Arm 3	No	no pCR	IC-score ≥ 1%	No	cN+
Arm 1	No	no pCR	IC-score < 1%	No	cN+
Arm 2	No	no pCR	IC-score ≥ 1%	Yes	cN+
Arm 2	No	no pCR	IC-score ≥ 1%	No	cN+
Arm 1	Yes	no pCR	IC-score ≥ 1%	No	cN0
Arm 3	Yes	no pCR	IC-score ≥ 1%	Yes	cN+
Arm 3	Yes	no pCR	IC-score ≥ 1%	Yes	cN0
Arm 1	Yes	pCR	IC-score < 1%	Yes	cN0
Arm 2	Yes	no pCR	IC-score ≥ 1%	No	cN+
Arm 2	Yes	no pCR	IC-score < 1%	No	cN0
Arm 2	No	no pCR	IC-score ≥ 1%	No	cN0
Arm 3	Yes	pCR	IC-score < 1%	Yes	cN0
Arm 1	No	no pCR	IC-score < 1%	No	cN+
Arm 3	Yes	pCR	IC-score < 1%	Yes	cN+
Arm 3	Yes	no pCR	IC-score ≥ 1%	No	cN+
Arm 1	Yes	pCR	IC-score ≥ 1%	Yes	cN+
Arm 1	No	no pCR	IC-score ≥ 1%	No	cN+
Arm 3	No	no pCR	IC-score < 1%	No	cN+
Arm 3	No	no pCR	IC-score < 1%	No	cN+
Arm 3	No	no pCR	IC-score ≥ 1%	No	cN+
Arm 2	No	no pCR	IC-score ≥ 1%	Yes	cN+
Arm 1	No	no pCR	IC-score < 1%	No	cN+
Arm 1	Yes	no pCR	IC-score < 1%	No	cN+
Arm 2	No	no pCR	IC-score < 1%	No	cN0
Arm 2	Yes	pCR	IC-score < 1%	Yes	cN+
Arm 1	Yes	no pCR	IC-score < 1%	No	cN0
Arm 2	Yes	no pCR	IC-score ≥ 1%	No	cN+
Arm 2	No	no pCR	IC-score < 1%	No	cN+
Arm 1	Yes	pCR	IC-score ≥ 1%	Yes	cN0
Arm 3	Yes	pCR	IC-score ≥ 1%	Yes	cN0
Arm 1	Yes	no pCR	IC-score ≥ 1%	Yes	cN+
Arm 2	No	no pCR	IC-score < 1%	No	cN+
Arm 3	Yes	pCR	IC-score ≥ 1%	Yes	cN+
Arm 2	No	no pCR	IC-score < 1%	No	cN+
Arm 3	Yes	pCR	IC-score ≥ 1%	Yes	cN0
Arm 3	Yes	pCR	IC-score < 1%	Yes	cN0
Arm 3	No	no pCR	IC-score < 1%	No	cN+
Arm 1	No	no pCR	IC-score < 1%	No	cN0
Arm 1	Yes	pCR	IC-score ≥ 1%	Yes	cN0
Arm 1	No	no pCR	IC-score < 1%	No	cN+
Arm 2	No	no pCR	IC-score < 1%	No	cN+
Arm 3	Yes	pCR	IC-score < 1%	Yes	cN+
Arm 3	Yes	no pCR	IC-score < 1%	No	cN0
Arm 2	No	no pCR	IC-score < 1%	No	cN+
Arm 1	No	no pCR	IC-score < 1%	No	cN+
Arm 2	Yes	pCR	IC-score < 1%	Yes	cN0
Arm 3	No	no pCR	IC-score < 1%	No	cN+
Arm 1	No	no pCR	IC-score < 1%	No	cN+
Arm 2	Yes	pCR	IC-score < 1%	Yes	cN+
Arm 1	No	no pCR	IC-score ≥ 1%	No	cN0
Arm 2	Yes	pCR	IC-score ≥ 1%	Yes	cN+
Arm 2	No	no pCR	IC-score ≥ 1%	Yes	cN+
Arm 3	No	no pCR	IC-score < 1%	No	cN+
Arm 2	No	no pCR	IC-score ≥ 1%	No	cN0
Arm 1	No	no pCR	IC-score ≥ 1%	No	cN+
Arm 2	Yes	no pCR	IC-score < 1%	No	cN0
Arm 2	Yes	pCR	IC-score < 1%	Yes	cN+
Arm 2	Yes	pCR	IC-score < 1%	Yes	cN0
Arm 3	No	no pCR	IC-score < 1%	No	cN0

## Sheet: Ext_Data_2e
Arm	W6_tumor_HE
Arm 2	Tumor present
Arm 2	Tumor present
Arm 3	No tumor present
Arm 2	Tumor present
Arm 3	No tumor present
Arm 1	No tumor present
Arm 1	Tumor present
Arm 3	Tumor present
Arm 2	Tumor present
Arm 2	Tumor present
Arm 1	Tumor present
Arm 3	No tumor present
Arm 2	Tumor present
Arm 1	Tumor present
Arm 3	Tumor present
Arm 3	No tumor present
Arm 2	No tumor present
Arm 2	No tumor present
Arm 1	Tumor present
Arm 1	Tumor present
Arm 2	No tumor present
Arm 1	Tumor present
Arm 3	No tumor present
Arm 3	No tumor present
Arm 3	Tumor present
Arm 1	Tumor present
Arm 3	Tumor present
Arm 1	Tumor present
Arm 2	No tumor present
Arm 3	Tumor present
Arm 3	Tumor present
Arm 2	No tumor present
Arm 2	Tumor present
Arm 3	Tumor present
Arm 1	No tumor present
Arm 3	No tumor present
Arm 1	Tumor present
Arm 2	No tumor present
Arm 3	Tumor present
Arm 3	Tumor present
Arm 1	Tumor present
Arm 1	No tumor present
Arm 1	Tumor present
Arm 2	Tumor present
Arm 3	No tumor present
Arm 1	Tumor present
Arm 2	No tumor present
Arm 3	Tumor present
Arm 3	Tumor present
Arm 1	No tumor present
Arm 2	No tumor present
Arm 3	Tumor present
Arm 2	Tumor present
Arm 3	Tumor present
Arm 1	Tumor present
Arm 2	No tumor present
Arm 3	Tumor present
Arm 2	Tumor present
Arm 1	Tumor present
Arm 2	Tumor present
Arm 3	Tumor present
Arm 1	Tumor present
Arm 3	Tumor present
Arm 2	Tumor present
Arm 1	Tumor present
Arm 1	No tumor present
Arm 1	Tumor present
Arm 2	Tumor present
Arm 3	Tumor present
Arm 3	Tumor present
Arm 2	Tumor present
Arm 3	No tumor present
Arm 1	Tumor present
Arm 1	Tumor present
Arm 2	Tumor present
Arm 2	Tumor present
Arm 3	Tumor present
Arm 3	Tumor present
Arm 1	Tumor present
Arm 2	No tumor present
Arm 2	No tumor present
Arm 1	Tumor present
Arm 3	No tumor present
Arm 3	No tumor present
Arm 1	Tumor present
Arm 2	Tumor present
Arm 2	No tumor present
Arm 2	Tumor present
Arm 3	Tumor present
Arm 1	Tumor present
Arm 3	Tumor present
Arm 3	No tumor present
Arm 1	Tumor present
Arm 1	Tumor present
Arm 3	Tumor present
Arm 3	No tumor present
Arm 3	Tumor present
Arm 2	Tumor present
Arm 1	Tumor present
Arm 1	Tumor present
Arm 2	Tumor present
Arm 2	No tumor present
Arm 1	Tumor present
Arm 2	Tumor present
Arm 2	No tumor present
Arm 3	No tumor present
Arm 1	Tumor present
Arm 2	No tumor present
Arm 3	No tumor present
Arm 2	Tumor present
Arm 3	No tumor present
Arm 3	Tumor present
Arm 1	Tumor present
Arm 1	No tumor present
Arm 1	Tumor present
Arm 2	Tumor present
Arm 3	Tumor present
Arm 3	Tumor present
Arm 2	Tumor present
Arm 1	Tumor present
Arm 2	Tumor present
Arm 3	Tumor present
Arm 1	Tumor present
Arm 2	No tumor present
Arm 1	Tumor present
Arm 2	Tumor present
Arm 2	Tumor present
Arm 3	Tumor present
Arm 2	No tumor present
Arm 1	Tumor present
Arm 2	No tumor present
Arm 2	Tumor present
Arm 2	No tumor present
Arm 3	Tumor present
