# Supplementary material for: Neoadjuvant stereotactic body radiation therapy with durvalumab and oleclumab in ER+HER2− breast cancer: a randomized phase 2 trial
Source: Nat Med. 2026 Jun 25;32(7):2461–72. doi: 10.1038/s41591-026-04453-z (PMC13375581; doi:10.1038/s41591-026-04453-z)
Supplement: Supplementary file 14 — Statistical source data. [file 41591_2026_4453_MOESM14_ESM.xlsx]

## Sheet: Ext_Data_3
Arm_split	pCR_endpoint	MammaPrint_Index
iSBRT + ICI	pCR	-0.556
iSBRT + ICI	no pCR	-0.389
iSBRT_only	no pCR	-0.889
iSBRT + ICI	no pCR	-0.382
iSBRT + ICI	pCR	-0.782
iSBRT + ICI	no pCR	-0.073
iSBRT + ICI	no pCR	-0.197
iSBRT_only	no pCR	-0.127
iSBRT_only	pCR	-0.25
iSBRT + ICI	no pCR	-0.243
iSBRT + ICI	no pCR	-0.105
iSBRT + ICI	no pCR	-0.538
iSBRT_only	no pCR	-1
iSBRT + ICI	no pCR	-0.506
iSBRT + ICI	no pCR	-0.252
iSBRT_only	no pCR	-0.483
iSBRT + ICI	pCR	-0.521
iSBRT + ICI	pCR	-1
iSBRT + ICI	pCR	-1
iSBRT + ICI	pCR	-0.469
iSBRT_only	no pCR	-0.222
iSBRT_only	no pCR	-0.217
iSBRT + ICI	pCR	-0.553
iSBRT_only	no pCR	-0.791
iSBRT + ICI	pCR	-0.244
iSBRT + ICI	pCR	-1
iSBRT + ICI	pCR	-0.751
iSBRT + ICI	no pCR	-0.18
iSBRT_only	no pCR	-0.14
iSBRT + ICI	no pCR	-0.064
iSBRT_only	no pCR	-0.551
iSBRT + ICI	pCR	-0.648
iSBRT + ICI	no pCR	-0.539
iSBRT + ICI	pCR	-0.692
iSBRT + ICI	no pCR	-0.283
iSBRT_only	no pCR	-0.225
iSBRT_only	no pCR	-0.167
iSBRT + ICI	no pCR	-0.512
iSBRT + ICI	no pCR	0.375
iSBRT + ICI	no pCR	-0.352
iSBRT_only	no pCR	-0.409
iSBRT + ICI	pCR	-0.347
iSBRT_only	no pCR	-0.191
iSBRT + ICI	no pCR	-1
iSBRT + ICI	pCR	-0.261
iSBRT + ICI	no pCR	-0.217
iSBRT_only	no pCR	-0.497
iSBRT_only	no pCR	-0.928
iSBRT_only	no pCR	-0.107
iSBRT + ICI	no pCR	-0.296
iSBRT + ICI	no pCR	-0.65
iSBRT_only	no pCR	-0.116
iSBRT + ICI	no pCR	-0.464
iSBRT + ICI	no pCR	-0.313
iSBRT + ICI	no pCR	-0.246
iSBRT_only	no pCR	0.096
iSBRT + ICI	pCR	-0.651
iSBRT + ICI	no pCR	-0.136
iSBRT + ICI	no pCR	0.336
iSBRT + ICI	no pCR	-0.796
iSBRT_only	no pCR	-0.273
iSBRT + ICI	pCR	-0.903
iSBRT + ICI	no pCR	-0.638
iSBRT + ICI	no pCR	-0.391
iSBRT_only	no pCR	-0.279
iSBRT + ICI	no pCR	-0.417
iSBRT + ICI	no pCR	-0.424
iSBRT_only	no pCR	-0.641
iSBRT + ICI	no pCR	-0.314
iSBRT + ICI	no pCR	-0.416
iSBRT_only	no pCR	-0.78
iSBRT_only	pCR	-1
iSBRT_only	no pCR	-0.248
iSBRT + ICI	no pCR	-0.165
iSBRT + ICI	no pCR	-0.112
iSBRT + ICI	no pCR	-0.351
iSBRT + ICI	no pCR	0.231
iSBRT + ICI	no pCR	-0.512
iSBRT_only	no pCR	0.04
iSBRT_only	no pCR	-0.671
iSBRT + ICI	no pCR	-0.437
iSBRT_only	pCR	-0.813
iSBRT + ICI	no pCR	0.146
iSBRT + ICI	pCR	-0.156
iSBRT + ICI	no pCR	-0.112
iSBRT_only	no pCR	-0.012
iSBRT + ICI	no pCR	-0.432
iSBRT + ICI	no pCR	-0.204
iSBRT_only	no pCR	-0.836
iSBRT + ICI	no pCR	-0.556
iSBRT + ICI	no pCR	-0.386
iSBRT_only	pCR	-0.748
iSBRT + ICI	no pCR	-0.384
iSBRT + ICI	no pCR	-0.446
iSBRT + ICI	no pCR	-0.495
iSBRT + ICI	pCR	-0.305
iSBRT_only	no pCR	-0.28
iSBRT + ICI	pCR	-0.475
iSBRT + ICI	no pCR	-0.293
iSBRT_only	pCR	-0.57
iSBRT_only	no pCR	-0.409
iSBRT + ICI	no pCR	0.067
iSBRT + ICI	no pCR	0.014
iSBRT + ICI	no pCR	-0.478
iSBRT + ICI	no pCR	-0.522
iSBRT_only	no pCR	-0.394
iSBRT_only	no pCR	-0.15
iSBRT + ICI	no pCR	-0.358
iSBRT + ICI	pCR	-0.302
iSBRT_only	no pCR	-0.7
iSBRT + ICI	no pCR	-0.342
iSBRT + ICI	no pCR	-0.158
iSBRT_only	pCR	-0.914
iSBRT + ICI	pCR	-1
iSBRT_only	no pCR	-0.402
iSBRT + ICI	no pCR	-0.185
iSBRT + ICI	pCR	-1
iSBRT + ICI	no pCR	-0.121
iSBRT + ICI	pCR	-0.56
iSBRT + ICI	pCR	-0.516
iSBRT + ICI	no pCR	-0.683
iSBRT_only	no pCR	-0.074
iSBRT_only	pCR	-0.884
iSBRT_only	no pCR	-0.242
iSBRT + ICI	no pCR	-0.466
iSBRT + ICI	pCR	-0.175
iSBRT + ICI	no pCR	-0.396
iSBRT + ICI	no pCR	0.363
iSBRT_only	no pCR	-0.359
iSBRT + ICI	pCR	-0.241
iSBRT + ICI	no pCR	-0.703
iSBRT_only	no pCR	0.148
iSBRT + ICI	pCR	-0.4
iSBRT_only	no pCR	-0.228
iSBRT + ICI	pCR	-1
iSBRT + ICI	no pCR	-0.701
iSBRT + ICI	no pCR	-0.795
iSBRT + ICI	no pCR	-0.075
iSBRT_only	no pCR	-0.271
iSBRT + ICI	no pCR	-0.105
iSBRT + ICI	pCR	-0.257
iSBRT + ICI	pCR	-0.182
iSBRT + ICI	no pCR	-0.691
