# Supplementary material for: Neoadjuvant stereotactic body radiation therapy with durvalumab and oleclumab in ER+HER2− breast cancer: a randomized phase 2 trial
Source: Nat Med. 2026 Jun 25;32(7):2461–72. doi: 10.1038/s41591-026-04453-z (PMC13375581; doi:10.1038/s41591-026-04453-z)
Supplement: Supplementary file 15 — Statistical source data. [file 41591_2026_4453_MOESM15_ESM.xlsx]

## Sheet: Ext_Data_4
Arm	pCR_endpoint	PDL1_IC_b_spl	PDL1_tum_delta_spl	PDL1_inflam_delta_spl	Tils_delta_spl	MHC_tumor_delta_spl	MHC_stroma_delta_spl	CD73_stroma_delta_spl
Arm 2	pCR	IC-score ≥ 1%	Increase	No increase	No increase	Increase	Increase	No increase
Arm 2	no pCR	IC-score < 1%	No increase	No increase	No increase	Increase	Increase	No increase
Arm 1	no pCR	IC-score < 1%	Increase	No increase	Increase	Increase	Increase	Increase
Arm 3	no pCR	IC-score < 1%	No increase	Increase	Increase	Increase	Increase	Increase
Arm 3	pCR	IC-score < 1%
Arm 2	no pCR	IC-score < 1%	Increase	No increase	Increase	Increase	Increase	Increase
Arm 3	no pCR	IC-score < 1%
Arm 1	no pCR	IC-score < 1%	No tumor	No tumor		No tumor	No tumor	No tumor
Arm 1	pCR	IC-score ≥ 1%	Increase	Increase	No increase	Increase	Increase	Increase
Arm 3	no pCR	IC-score ≥ 1%	No increase	Increase	No increase	Increase	Increase	No increase
Arm 2	no pCR	IC-score < 1%	No tumor	No tumor	No increase	No tumor	No tumor	No tumor
Arm 2	no pCR	IC-score < 1%	No increase	Increase	No increase	No increase	Increase	No increase
Arm 1	no pCR	IC-score ≥ 1%	No increase	No increase	Increase	No increase	No increase	No increase
Arm 3	no pCR	IC-score ≥ 1%	No increase	No increase	Increase	Increase	Increase	Increase
Arm 2	no pCR	IC-score < 1%	No increase	Increase	No increase	Increase	No increase	No increase
Arm 1	no pCR	IC-score < 1%	No increase	No increase	No increase	No increase	No tumor	No tumor
Arm 3	pCR	IC-score < 1%	Increase	Increase	No increase	Increase	Increase	No increase
Arm 3	pCR	IC-score ≥ 1%	No tumor	No tumor		No tumor	NE	NE
Arm 2	pCR	IC-score < 1%	NE	NE	Increase	NE	Increase	Increase
Arm 2	pCR	IC-score ≥ 1%	No increase	Increase		Increase	NE	NE
Arm 1	no pCR	IC-score ≥ 1%	No increase	Increase	No increase	Increase	No increase	No increase
Arm 1	no pCR	IC-score < 1%	No increase	Increase	No increase	Increase	No increase	Increase
Arm 2	pCR	IC-score ≥ 1%	NE	NE	Increase	NE	Increase	Increase
Arm 1	no pCR	IC-score ≥ 1%	Increase	No increase	No increase	Increase	Increase	No increase
Arm 3	pCR	IC-score < 1%	No increase	Increase	Increase	Increase	Increase	Increase
Arm 3	pCR	IC-score ≥ 1%	No increase	Increase	Increase	Increase	No tumor	No tumor
Arm 2	pCR	IC-score ≥ 1%	No tumor	No tumor	Increase	No tumor	Increase	No increase
Arm 3	no pCR	IC-score < 1%	No increase	Increase	No increase	No increase	Increase	Increase
Arm 1	no pCR	IC-score < 1%	No increase	No increase	No increase	No increase	No increase	No increase
Arm 3	no pCR	IC-score < 1%	No increase	Increase	No increase	Increase	No increase	No increase
Arm 1	no pCR	IC-score < 1%	No increase	No increase	No increase	Increase	NE	NE
Arm 2	pCR	IC-score < 1%	No increase	Increase	Increase	Increase	Increase	No increase
Arm 3	no pCR	IC-score < 1%	No increase	Increase	No increase	Increase	No increase	No increase
Arm 3	pCR	IC-score ≥ 1%	Increase	Increase	No increase	Increase	Increase	No increase
Arm 2	no pCR	IC-score ≥ 1%	Increase	Increase	Increase	No tumor	No tumor	No tumor
Arm 1	no pCR	IC-score < 1%	No tumor	No tumor	Increase	No tumor	No tumor	No tumor
Arm 1	no pCR	IC-score < 1%	No tumor	No tumor	Increase	No tumor	Increase	Increase
Arm 2	no pCR	IC-score ≥ 1%	No tumor	No tumor		Increase	Increase	Increase
Arm 2	no pCR	IC-score < 1%	Increase	Increase	No increase	Increase	Increase	Increase
Arm 3	no pCR	IC-score < 1%	No increase	No increase	No increase	No increase	No increase	No increase
Arm 1	no pCR	IC-score ≥ 1%	No increase	Increase		Increase	No tumor	No tumor
Arm 3	pCR	IC-score ≥ 1%	No increase	Increase		No tumor	Increase	No increase
Arm 1	no pCR	IC-score < 1%	No increase	No increase	No increase	No increase	No increase	No increase
Arm 2	no pCR	IC-score ≥ 1%	No tumor	No tumor	Increase	Increase	No tumor	No tumor
Arm 3	pCR	IC-score < 1%	No increase	Increase	No increase	No tumor	No tumor	No tumor
Arm 3	no pCR	IC-score ≥ 1%	No increase	Increase	No increase	No increase	Increase	No increase
Arm 1	no pCR	IC-score ≥ 1%	No increase	No increase	No increase	No tumor
Arm 1	no pCR	IC-score < 1%	Increase	No increase	Increase		Increase	Increase
Arm 1	no pCR	IC-score < 1%	No increase	Increase	No increase	Increase	Increase	Increase
Arm 2	no pCR	IC-score ≥ 1%	Increase	Increase	No increase	Increase	No increase	No increase
Arm 3	no pCR	IC-score < 1%	No tumor	No tumor		Increase	Increase	No increase
Arm 1	no pCR	IC-score < 1%	No increase	Increase	No increase	Increase	Increase	Increase
Arm 2	no pCR	IC-score < 1%	No tumor	No tumor		Increase	Increase	Increase
Arm 3	no pCR	IC-score < 1%	Increase	Increase	No increase	No increase	Increase	Increase
Arm 3	no pCR	IC-score < 1%	No increase	Increase	No increase	No increase	No increase	No increase
Arm 1	no pCR	IC-score < 1%				Increase	Increase	No increase
Arm 2	pCR	IC-score < 1%	No increase	Increase		Increase	No tumor	No tumor
Arm 3	no pCR	IC-score ≥ 1%	No increase	No increase	No increase	No increase	No increase	No increase
Arm 2	no pCR	IC-score < 1%	No increase	Increase	No increase	No increase	No increase	Increase
Arm 3	no pCR	IC-score < 1%	No increase	Increase	Increase	No increase	No increase	No increase
Arm 1	no pCR	IC-score ≥ 1%	No increase	Increase	No increase	Increase	Increase	Increase
Arm 2	pCR	IC-score ≥ 1%	No increase	No increase	Increase	No tumor	Increase	Increase
Arm 3	no pCR	IC-score < 1%	Increase	Increase	No increase	No increase	No increase	No increase
Arm 2	no pCR	IC-score ≥ 1%	No increase	No increase	No increase	Increase	No increase	Increase
Arm 1	no pCR	IC-score < 1%	No increase	Increase	Increase	Increase	Increase	Increase
Arm 2	no pCR	IC-score < 1%	Increase	Increase	No increase	Increase	No increase	No increase
Arm 3	no pCR	IC-score < 1%	No increase	No increase	No increase	No increase	No increase	No increase
Arm 1	no pCR	IC-score < 1%	No increase	No increase	No increase	No increase	No increase	No increase
Arm 3	no pCR	IC-score < 1%	No increase	No increase	No increase	No increase	No increase	No increase
Arm 2	no pCR	IC-score < 1%	Increase	Increase	Increase	No increase	No increase	No increase
Arm 1	no pCR	IC-score < 1%	No increase	Increase	No increase	Increase	Increase	No increase
Arm 1	pCR	IC-score ≥ 1%	No increase	No increase	Increase	Increase	Increase
Arm 1	no pCR	IC-score < 1%	No increase	No increase	No increase	Increase	No increase	No increase
Arm 2	no pCR	IC-score < 1%	Increase	Increase	No increase	Increase	Increase	No increase
Arm 3	no pCR	IC-score < 1%	No increase	Increase	Increase	Increase	Increase	No increase
Arm 3	no pCR	IC-score ≥ 1%	No increase	No increase	No increase	Increase	Increase	Increase
Arm 2	no pCR	IC-score < 1%	No increase	No increase	No increase	No increase	No increase	No increase
Arm 3	no pCR	IC-score ≥ 1%	No tumor	No tumor	Increase	Increase
Arm 1	no pCR	IC-score ≥ 1%	No increase	No increase	No increase	Increase	Increase	No increase
Arm 1	no pCR	IC-score < 1%	Increase	No increase	No increase	No increase	No increase
Arm 2	no pCR	IC-score < 1%	No increase	Increase	Increase	No increase	Increase	No increase
Arm 1	pCR	IC-score ≥ 1%	No increase	Increase	Increase
Arm 2	no pCR	IC-score < 1%	No increase	No increase	No increase	Increase	No increase	No increase
Arm 3	pCR	IC-score < 1%	Increase	Increase	No increase	Increase	Increase	No increase
Arm 3	no pCR	IC-score ≥ 1%	No increase	Increase	No increase	No increase	No increase	No increase
Arm 1	no pCR	IC-score < 1%	Increase	Increase	No increase	No increase	No increase	No tumor
Arm 2	no pCR	IC-score ≥ 1%	No increase	Increase				Increase
Arm 2	no pCR	IC-score ≥ 1%			Increase			Increase
Arm 1	no pCR	IC-score ≥ 1%	No increase	Increase	No increase	Increase	Increase	No increase
Arm 3	no pCR	IC-score ≥ 1%			Increase		No tumor	No tumor
Arm 3	no pCR	IC-score ≥ 1%			Increase	No tumor	Increase	No tumor
Arm 1	pCR	IC-score < 1%	No increase	No increase	No increase	No increase	No increase	No increase
Arm 2	no pCR	IC-score ≥ 1%	No increase	Increase	No increase	No increase	No increase	No increase
Arm 2	no pCR	IC-score < 1%				Increase	Increase	No increase
Arm 2	no pCR	IC-score ≥ 1%	No increase	Increase	No increase	Increase	No increase	No increase
Arm 3	pCR	IC-score < 1%	No increase	Increase	No increase	Increase	Increase	No increase
Arm 1	no pCR	IC-score < 1%	No increase	No increase	No increase	Increase	No tumor	No tumor
Arm 3	pCR	IC-score < 1%	No increase	No increase	No increase	Increase	No increase	No increase
Arm 3	no pCR	IC-score ≥ 1%	No tumor	No tumor		No tumor	No tumor	Increase
Arm 1	pCR	IC-score ≥ 1%	Increase	No increase	Increase	Increase	No increase	No increase
Arm 1	no pCR	IC-score ≥ 1%	Increase	Increase	Increase	Increase	Increase	Increase
Arm 3	no pCR	IC-score < 1%	Increase	Increase	No increase	No increase	No increase	Increase
Arm 3	no pCR	IC-score < 1%	No increase	No increase		No increase	No increase	Increase
Arm 3	no pCR	IC-score ≥ 1%	Increase	No increase	No increase	Increase	No increase	No increase
Arm 2	no pCR	IC-score ≥ 1%	No tumor	No tumor	Increase	No tumor	Increase	No increase
Arm 1	no pCR	IC-score < 1%	No tumor	No tumor	No increase	Increase	No tumor	No tumor
Arm 1	no pCR	IC-score < 1%	No increase	No increase	Increase	Increase	Increase	Increase
Arm 2	no pCR	IC-score < 1%	No increase	No increase	No increase	No tumor	Increase	Increase
Arm 2	pCR	IC-score < 1%	No increase	No increase		Increase	Increase	No increase
Arm 1	no pCR	IC-score < 1%	No increase	Increase	Increase	No increase	No increase	No increase
Arm 2	no pCR	IC-score ≥ 1%	No increase	No increase	No increase	No increase	No increase	No increase
Arm 2	no pCR	IC-score < 1%	No tumor	No tumor		Increase	Increase	No tumor
Arm 1	pCR	IC-score ≥ 1%	No increase	Increase	Increase	Increase	No tumor	No increase
Arm 3	pCR	IC-score ≥ 1%	No increase	Increase	Increase	No tumor	Increase	Increase
Arm 1	no pCR	IC-score ≥ 1%	No increase	No increase	No increase	Increase	No increase	No increase
Arm 2	no pCR	IC-score < 1%	No increase	Increase		Increase	Increase	No tumor
Arm 3	pCR	IC-score ≥ 1%	No tumor	No tumor		Increase	No tumor	Increase
Arm 2	no pCR	IC-score < 1%	No increase	Increase	No increase	No tumor	Increase	No increase
Arm 3	pCR	IC-score ≥ 1%	No increase	Increase	Increase	Increase	Increase	No tumor
Arm 3	pCR	IC-score < 1%	No increase	Increase	Increase	Increase	Increase	No increase
Arm 3	no pCR	IC-score < 1%	Increase	Increase		Increase	No tumor	No tumor
Arm 1	no pCR	IC-score < 1%	No increase	No increase	No increase	No increase	No increase	No increase
Arm 1	pCR	IC-score ≥ 1%	No tumor	No tumor	Increase	No tumor	Increase	Increase
Arm 1	no pCR	IC-score < 1%	No increase	No increase	No increase	Increase	No increase	Increase
Arm 2	no pCR	IC-score < 1%	No increase	Increase	No increase	Increase	No increase	No increase
Arm 3	pCR	IC-score < 1%	No increase	No increase	Increase	Increase	No increase	Increase
Arm 3	no pCR	IC-score < 1%	No increase	Increase	Increase	Increase	Increase	No increase
Arm 2	no pCR	IC-score < 1%	Increase	Increase	No increase	Increase	No increase	Increase
Arm 1	no pCR	IC-score < 1%	No increase	Increase	No increase	Increase	No increase	Increase
Arm 2	pCR	IC-score < 1%	No increase	Increase	No increase	Increase	Increase	No increase
Arm 3	no pCR	IC-score < 1%	Increase	No increase	Increase	No increase	No increase	Increase
Arm 1	no pCR	IC-score < 1%	No increase	Increase	Increase	Increase	No increase	Increase
Arm 2	pCR	IC-score < 1%	Increase	Increase	Increase	Increase	Increase	Increase
Arm 1	no pCR	IC-score ≥ 1%	No increase	No increase	No increase	No increase	No increase	No increase
Arm 2	pCR	IC-score ≥ 1%	No increase	Increase	Increase	Increase	Increase	No increase
Arm 2	no pCR	IC-score ≥ 1%	Increase	Increase	No increase	No increase	No increase	No increase
Arm 3	no pCR	IC-score < 1%	Increase	No increase	No increase	Increase	Increase	No increase
Arm 2	no pCR	IC-score ≥ 1%	No increase	Increase	Increase	Increase	No tumor	No increase
Arm 1	no pCR	IC-score ≥ 1%	No increase	Increase	Increase	Increase	Increase	No increase
Arm 2	no pCR	IC-score < 1%	No tumor	No tumor		No tumor	No tumor	Increase
Arm 2	pCR	IC-score < 1%	Increase	Increase	No increase	Increase	No increase	No increase
Arm 2	pCR	IC-score < 1%	Increase	Increase	Increase	No tumor	Increase	No tumor
Arm 3	no pCR	IC-score < 1%	Increase	Increase	Increase	Increase	Increase	Increase
